# Supplementary material for: Acoustic behavior of humpback whale calves on the feeding ground: Comparisons across age and implications for vocal development
Source: PLoS One. 2024 May 29;19(5):e0303741. doi: 10.1371/journal.pone.0303741 (PMC11135678; doi:10.1371/journal.pone.0303741)
Supplement: S1 File — (CSV) [file pone.0303741.s002.csv]

Selection	View	Channel	Begin.Time..s.	End.Time..s.	Low.Freq..Hz.	High.Freq..Hz.	File.Offset..s.	Call.type	Subtype	TagID	ICI	Bout	SignalLevel
1	Spectrogram 1	1	82.82244219	82.9532311	2136.986	7980.075	82.8224	HF tonal	HF tonal	mn06_200b		Y	117.9185973
2	Spectrogram 1	1	83.31949454	83.50430637	3310.345	10251.557	83.3195	HF tonal	HF tonal	mn06_200b	0.50067204	Y	118.6704457
3	Spectrogram 1	1	84.22873246	84.33793945	55.172	7471.98	84.2287	LF tonal	Bop	mn06_200b	0.90923792	Y	133.6534157
4	Spectrogram 1	1	84.66873624	84.84514753	110.345	7668.966	84.6687	LF tonal	Bop	mn06_200b	0.44000378	Y	130.9294999
5	Spectrogram 1	1	963.889469	964.7984071	0	5424.658	963.8895	LF pulsed	whup	mn06_200b	879.2207328	N	131.3903792
7	Spectrogram 1	1	974.9352779	975.7148478	18.391	4916.563	974.9353	LF pulsed	whup	mn06_200b	11.0458089	N	126.5317985
23	Spectrogram 1	1	993.0057311	993.1397744	101.911	1515.924	993.0057	LF pulsed	knock	mn06_200b	18.0266167	Y	119.105307
24	Spectrogram 1	1	995.1329152	995.2532104	0	2382.166	995.1329	Paired burst	Paired burst	mn06_200b	2.1191794	Y	119.1434124
25	Spectrogram 1	1	995.4078757	995.5412998	63.694	1324.841	995.4079	Paired burst	Paired burst	mn06_200b	0.278276	Y	117.9706473
26	Spectrogram 1	1	995.7653243	995.8684345	50.955	3605.096	995.7653	Paired burst	Paired burst	mn06_200b	0.3210878	Y	119.2640854
27	Spectrogram 1	1	996.1296469	996.2843122	114.65	738.854	996.1296	Paired burst	double pulse	mn06_200b	0.3531966	Y	116.2712155
28	Spectrogram 1	1	996.4389774	996.5523986	89.172	955.414	996.439	Paired burst	Paired burst	mn06_200b	0.3531966	Y	117.5321462
9	Spectrogram 1	1	997.5418586	998.4957256	36.782	3780.822	997.5419	LF pulsed	whup	mn06_200b	1.2150774	Y	128.2823864
21	Spectrogram 1	1	1136.326102	1136.436087	38.217	2407.643	1136.3261	LF pulsed	knock	mn06_200b	138.6291916	Y	123.811278
20	Spectrogram 1	1	1138.16417	1138.459752	83.26	1382.177	1138.1642	LF pulsed	snort	mn06_200b	1.8837	Y	122.8829163
22	Spectrogram 1	1	1139.631817	1139.807104	63.694	2726.115	1139.6318	other	Grunt	mn06_200b	1.3806	Y	116.1283632
14	Spectrogram 1	1	1140.347954	1140.470602	73.563	4378.58	1140.348	other	Grunt	mn06_200b	0.852554	Y	124.0627633
15	Spectrogram 1	1	1167.773553	1168.073683	0	2525.529	1167.7736	LF tonal	Grunt	mn06_200b	27.425599	Y	127.7010402
16	Spectrogram 1	1	1168.411315	1168.611248	0	1075.965	1168.4113	LF tonal	Grunt	mn06_200b	0.637762	Y	125.1768297
18	Spectrogram 1	1	1168.95903	1169.157283	73.563	2600.249	1168.959	LF tonal	Grunt	mn06_200b	0.547715	Y	127.3698317
4	Spectrogram 1	1	7593.90428	7594.337337	0	3420.118	479.9668	LF pulsed	LF pulsed	mn07_198a		N	127.7902364
1	Spectrogram 1	1	15058.06086	15058.36359	129.87	5545.455	1887.0484	LF pulsed	knock	mn07_198a	7464.230762	Y	136.9202375
2	Spectrogram 1	1	15058.68145	15058.92363	116.883	4272.727	1887.6689	LF pulsed	knock	mn07_198a	0.62059	Y	133.1821629
1	Spectrogram 1	1	11736.16659	11736.29033	71.879	654.096	646.676	LF pulsed	knock	mn08_189a		Y	125.2942337
2	Spectrogram 1	1	11736.67871	11736.81963	107.818	783.478	647.1881	LF pulsed	knock	mn08_189a	0.512113819	Y	125.2654292
3	Spectrogram 1	1	11737.22863	11737.39361	107.818	876.92	647.738	LF pulsed	knock	mn08_189a	0.549920879	Y	123.2918267
5	Spectrogram 1	1	11737.73043	11737.89197	93.442	920.047	648.2398	LF pulsed	knock	mn08_189a	0.501802802	Y	120.9520749
4	Spectrogram 1	1	11738.2288	11738.39721	100.63	876.92	648.7382	LF pulsed	knock	mn08_189a	0.498365797	Y	121.2719085
18	Spectrogram 1	1	12571.69979	12571.86505	251.575	1042.241	1482.2092	LF tonal	Bop	mn08_189a	833.4709911	N	128.8949215
19	Spectrogram 1	1	12687.06493	12687.19553	424.084	1983.852	1597.5743	LF tonal	Bop	mn08_189a	115.3651393	Y	122.4015289
20	Spectrogram 1	1	12687.86919	12688.01698	251.575	1681.962	1598.3786	LF tonal	Bop	mn08_189a	0.804259286	Y	125.5418978
1	Spectrogram 1	1	11223.06832	11223.28742	341.667	1575	1038.2464	LF tonal	Bop	mn08_189b		N	117.5053431
2	Spectrogram 1	1	11223.35484	11223.64978	225	1925	1038.533	LF tonal	Bop	mn08_189b	0.28652	Y	119.6414524
3	Spectrogram 1	1	11234.41404	11234.64157	108.333	2325	1049.5922	LF tonal	Bop	mn08_189b	11.0592	Y	124.2910363
4	Spectrogram 1	1	11236.41721	11236.70323	100	2075	1051.5953	LF tonal	Grunt	mn08_189b	2.00317	Y	117.693964
5	Spectrogram 1	1	11236.75686	11237.04884	83.333	2141.667	1051.935	LF tonal	Grunt	mn08_189b	0.33965	Y	117.2797507
6	Spectrogram 1	1	11237.09055	11237.36465	225	2066.667	1052.2687	LF tonal	Bop	mn08_189b	0.33369	Y	117.0361705
7	Spectrogram 1	1	11253.92297	11254.3222	266.667	2358.333	1069.1011	LF tonal	Bop	mn08_189b	16.83242	N	116.6144493
8	Spectrogram 1	1	11294.28654	11294.51893	125	5466.667	1109.4647	LF pulsed	snort	mn08_189b	40.36357	Y	133.1252613
9	Spectrogram 1	1	11294.60831	11294.81687	166.667	4208.333	1109.7864	LF pulsed	squelch	mn08_189b	0.32177	Y	123.1210429
10	Spectrogram 1	1	11295.26377	11295.52596	91.667	5550	1110.4419	LF pulsed	snort	mn08_189b	0.65546	Y	127.3834723
11	Spectrogram 1	1	11295.56767	11295.90136	216.667	3075	1110.7458	other	squelch	mn08_189b	0.3039	Y	116.2436871
13	Spectrogram 1	1	11296.5747	11297.00969	66.667	3841.667	1111.7528	LF pulsed	snort	mn08_189b	1.00703	Y	124.8455654
14	Spectrogram 1	1	11533.19849	11534.13401	250	1666.667	1348.3766	complex	complex	mn08_189b	236.62379	N	125.6897304
50	Spectrogram 1	1	9989.896401	9990.04951	0	5897.533	236.2308	LF pulsed	knock	mn08_196a		N	133.9146165
51	Spectrogram 1	1	10789.28625	10789.3946	170.778	2812.144	1035.6206	LF tonal	Grunt	mn08_196a	799.389849	Y	138.9265576
52	Spectrogram 1	1	10790.00704	10790.16722	250.474	2493.359	1036.3414	LF tonal	Grunt	mn08_196a	0.72079	Y	137.149111
3	Spectrogram 1	1	10792.76028	10793.62361	184.6	1753.8	1039.0947	LF pulsed	LF pulsed	mn08_196a	2.75324	Y	133.5902775
46	Spectrogram 1	1	10793.87893	10794.63511	144.91	1674.515	1040.2133	LF tonal	LF tonal	mn08_196a	1.11865	Y	139.4317105
4	Spectrogram 1	1	10873.17734	10873.37177	496.1	3864.1	1119.5117	LF pulsed	knock	mn08_196a	79.33305	N	133.9028124
14	Spectrogram 1	1	11464.51602	11464.61229	219.269	2312.292	1710.8504	LF pulsed	knock	mn08_196a	591.30404	Y	132.2109105
15	Spectrogram 1	1	11465.20845	11465.30031	99.668	3848.197	1711.5428	LF pulsed	knock	mn08_196a	0.69243	Y	133.981438
16	Spectrogram 1	1	11465.92035	11465.97724	99.668	2392.027	1712.2547	LF pulsed	knock	mn08_196a	0.7119	Y	135.1435873
17	Spectrogram 1	1	11466.66859	11466.71235	59.801	2451.827	1713.003	LF pulsed	knock	mn08_196a	0.74824	Y	133.9569772
18	Spectrogram 1	1	11467.43433	11467.52185	139.535	2451.827	1713.7687	LF pulsed	knock	mn08_196a	0.76574	Y	132.2305112
19	Spectrogram 1	1	11468.14319	11468.1957	99.668	2312.292	1714.4776	LF pulsed	knock	mn08_196a	0.70886	Y	133.2792053
20	Spectrogram 1	1	11506.02072	11506.24047	0	2425.047	1752.3551	LF pulsed	knock	mn08_196a	37.87753	N	125.3662713
23	Spectrogram 1	1	11514.66967	11514.7353	0	2227.034	1761.004	Paired burst	Paired burst	mn08_196a	8.64895	Y	125.275472
74	Spectrogram 1	1	11514.98975	11515.03594	0	1397.727	1761.3241	Paired burst	Paired burst	mn08_196a	0.32008	Y	120.7310738
24	Spectrogram 1	1	11515.32601	11515.44853	0	2692.174	1761.6604	Paired burst	Paired burst	mn08_196a	0.33626	Y	129.0760071
75	Spectrogram 1	1	11515.69944	11515.74563	68.182	1568.182	1762.0338	Paired burst	Paired burst	mn08_196a	0.37343	Y	117.2744123
25	Spectrogram 1	1	11516.69997	11516.78748	0	2086.082	1763.0343	Paired burst	Paired burst	mn08_196a	0.33693	Y	124.5193617
26	Spectrogram 1	1	11517.0369	11517.11128	0	2424.366	1763.3713	Paired burst	Paired burst	mn08_196a	0.33693	Y	124.3273905
27	Spectrogram 1	1	11517.38833	11517.53273	42.285	2480.747	1763.7227	Paired burst	Paired burst	mn08_196a	0.35143	Y	121.196625
28	Spectrogram 1	1	11517.71213	11517.79527	0	2382.081	1764.0465	Paired burst	Paired burst	mn08_196a	0.3238	Y	129.5434946
29	Spectrogram 1	1	11518.06219	11518.19346	0	2480.747	1764.3966	Paired burst	Paired burst	mn08_196a	0.35006	Y	125.4883738
30	Spectrogram 1	1	11518.35536	11518.45748	0	2297.51	1764.6897	Paired burst	Paired burst	mn08_196a	0.29317	Y	122.8791414
31	Spectrogram 1	1	11518.75899	11518.89356	0	2001.512	1765.0934	Paired burst	Paired burst	mn08_196a	0.40363	Y	121.5097631
32	Spectrogram 1	1	11519.15173	11519.24658	0	2466.652	1765.4861	Paired burst	Paired burst	mn08_196a	0.39274	Y	125.3450455
34	Spectrogram 1	1	11661.57633	11661.89233	2493.359	10913.151	1907.9107	HF tonal	HF tonal	mn08_196a	142.4246	Y	136.5018736
36	Spectrogram 1	1	11662.47334	11664.01794	2304.985	25393.154	1908.8077	HF tonal	HF tonal	mn08_196a	0.89701	Y	137.3235275
38	Spectrogram 1	1	11697.26382	11697.33383	1056.604	2433.962	1943.5982	LF pulsed	knock	mn08_196a	34.79048	Y	138.2643047
39	Spectrogram 1	1	11698.12778	11698.21771	79.696	5544.592	1944.4622	Paired burst	Paired burst	mn08_196a	0.86396	Y	138.051378
81	Spectrogram 1	1	11698.54158	11698.60457	0	2318.182	1944.876	Paired burst	Paired burst	mn08_196a	0.4138	Y	137.1222311
40	Spectrogram 1	1	11698.89594	11698.96595	159.393	5180.266	1945.2303	Paired burst	Paired burst	mn08_196a	0.35436	Y	138.3243759
42	Spectrogram 1	1	11699.27662	11699.32038	667.082	2468.203	1945.611	Paired burst	Paired burst	mn08_196a	0.38068	Y	139.4369729
41	Spectrogram 1	1	11699.60042	11699.64418	880.548	2841.769	1945.9348	Paired burst	Paired burst	mn08_196a	0.3238	Y	136.6920125
43	Spectrogram 1	1	11699.9811	11700.02924	933.915	2628.303	1946.3155	Paired burst	Paired burst	mn08_196a	0.38068	Y	137.7127089
44	Spectrogram 1	1	11700.38177	11700.46422	306.858	2516.129	1946.7161	Paired burst	Paired burst	mn08_196a	0.40067	Y	136.7508141
56	Spectrogram 1	1	11733.723	11733.85491	0	7309.901	1980.0574	LF pulsed	snort	mn08_196a	33.34123	Y	135.0652255
57	Spectrogram 1	1	11735.65925	11735.90422	0	7809.035	1981.9936	LF pulsed	snort	mn08_196a	1.93625	Y	131.3263466
59	Spectrogram 1	1	11737.64437	11737.74095	0	3171.917	1983.9787	LF pulsed	LF pulsed	mn08_196a	1.98512	Y	134.7849801
60	Spectrogram 1	1	11738.96567	11739.07638	32.202	4556.612	1985.3	LF pulsed	knock	mn08_196a	0.64295	Y	134.8137038
61	Spectrogram 1	1	11739.70295	11739.79246	0	4137.984	1986.0373	Paired burst	Paired burst	mn08_196a	0.67835	Y	135.0337981
62	Spectrogram 1	1	11740.05392	11740.17641	0	4105.781	1986.3883	Paired burst	Paired burst	mn08_196a	0.73728	Y	132.6547791
58	Spectrogram 1	1	11740.40703	11740.48241	0	3654.95	1986.7414	Paired burst	Paired burst	mn08_196a	0.35097	Y	133.976345
87	Spectrogram 1	1	11740.75247	11740.95182	136.364	3477.273	1987.0868	Paired burst	Paired burst	mn08_196a	0.35311	Y	133.7801688
63	Spectrogram 1	1	11741.16074	11741.24789	0	4492.208	1987.4951	Paired burst	Paired burst	mn08_196a	0.75371	Y	132.5184749
4	Spectrogram 1	1	639.2543071	639.6379705	0	1049	639.2543	LF tonal	Grunt	mn08_196b		Y	110.3989405
5	Spectrogram 1	1	640.238218	640.5785646	0	1090.9	640.2382	LF tonal	Grunt	mn08_196b	0.9839109	Y	113.4706095
6	Spectrogram 1	1	641.3273269	641.5500992	0	839.335	641.3273	LF tonal	Grunt	mn08_196b	1.0891089	Y	112.3628753
9	Spectrogram 1	1	840.8130969	842.1673574	0	1637.119	840.8131	LF tonal	LF tonal	mn08_196b	199.48577	N	122.3366774
11	Spectrogram 1	1	1290.647485	1291.15491	0	314.9	1290.6475	LF tonal	Grunt	mn08_196b	449.8343881	Y	138.156245
15	Spectrogram 1	1	1291.990307	1293.116544	2403.3	8568.3	1291.9903	HF tonal	HF tonal	mn08_196b	1.342822	Y	134.0034057
16	Spectrogram 1	1	1293.289811	1293.710604	1856.4	8482	1293.2898	HF tonal	HF tonal	mn08_196b	1.299504	Y	132.7291846
17	Spectrogram 1	1	1294.261346	1295.870257	0	11896.3	1294.2613	HF tonal	HF tonal	mn08_196b	0.971535	Y	129.3035724
19	Spectrogram 1	1	1296.953105	1297.175877	50.7	1064.8	1296.9531	LF tonal	Grunt	mn08_196b	2.691759	N	119.0060372
24	Spectrogram 1	1	1622.291497	1622.440012	67.6	507	1622.2915	LF tonal	Grunt	mn08_196b	325.338392	N	117.5310775
27	Spectrogram 1	1	1738.817408	1738.947358	84.5	5374.6	1738.8174	LF tonal	Bop	mn08_196b	116.525911	N	126.1831412
12	Spectrogram 1	1	14779.8999	14780.03738	118.8	1640	1870.9655	LF tonal	Bop	mn09_201a		Y	130.587542
11	Spectrogram 1	1	14780.15424	14780.29172	142.6	1307.3	1871.2199	LF tonal	Bop	mn09_201a	0.25681	Y	131.5291144
67	Spectrogram 1	1	16644.5781	16644.75465	84.291	983.394	3735.6437	LF tonal	Grunt	mn09_201a	1864.39883	Y	127.9479776
68	Spectrogram 1	1	16645.11775	16645.28431	103.022	917.834	3736.1834	LF tonal	Grunt	mn09_201a	0.53965	Y	130.6877369
26	Spectrogram 1	1	22594.26191	22595	3230.4	6611.6	3119.5744	HF tonal	HF tonal	mn09_201a	5949.14416	N	142.2418131
28	Spectrogram 1	1	22668.50264	22668.7005	129.2	3359.7	3193.8151	LF tonal	Grunt	mn09_201a	74.24073	Y	140.4712116
29	Spectrogram 1	1	22669.21605	22669.59058	64.6	3855	3194.5286	LF tonal	Grunt	mn09_201a	0.71341	Y	135.488862
30	Spectrogram 1	1	22670.1254	22670.62242	21.5	4479.5	3195.4379	LF tonal	Grunt	mn09_201a	0.90935	Y	135.7161325
31	Spectrogram 1	1	22671.4929	22671.59183	1461.9	7736	3196.8054	HF tonal	HF tonal	mn09_201a	1.3675	Y	120.8236901
32	Spectrogram 1	1	22671.82032	22671.96872	3076.1	10934	3197.1328	HF tonal	HF tonal	mn09_201a	0.32742	Y	125.7608633
35	Spectrogram 1	1	22678.66754	22678.93371	2498.2	6654.7	3203.98	HF tonal	HF tonal	mn09_201a	6.84722	N	123.3852122
36	Spectrogram 1	1	25777.26933	25777.46248	4446.7	6030.5	6302.5818	HF tonal	HF tonal	mn09_201a	3098.60179	Y	126.2861695
37	Spectrogram 1	1	25777.66741	25778.11496	3807.1	9807.1	6302.9799	HF tonal	HF tonal	mn09_201a	0.39808	Y	123.5862316
51	Spectrogram 1	1	27792.89611	27793.43869	3254.3	6532.7	1511.4149	HF tonal	HF tonal	mn09_201a	2015.2287	N	126.6369125
54	Spectrogram 1	1	29739.94346	29740.08348	4553.583	6952.736	3458.4622	HF tonal	HF tonal	mn09_201a	1947.04735	N	128.9054773
520	Spectrogram 1	1	4689.177133	4690.003445	0	7972.435	4689.1771	HF tonal	HF tonal	mn09_201b		N	159.1414484
2	Spectrogram 1	1	4698.829659	4699.169906	0	48000	4698.8297	HF tonal	HF tonal	mn09_201b	9.671773	N	149.9102365
3	Spectrogram 1	1	4704.63824	4705.620093	0	48000	4704.6382	HF tonal	HF tonal	mn09_201b	5.630026	N	146.2962097
9	Spectrogram 1	1	4856.223956	4856.719744	0	48000	4856.224	HF tonal	HF tonal	mn09_201b	151.813542	N	133.4648643
301	Spectrogram 1	1	13873.32685	13873.57331	0	48000	1281.7644	LF tonal	Bop	mn09_201b	9017.056636	Y	127.4418591
302	Spectrogram 1	1	13873.76431	13874.00734	0	48000	1282.2018	LF tonal	Bop	mn09_201b	0.50572	Y	133.7257939
359	Spectrogram 1	1	15331.94294	15332.09848	0	48000	2740.3804	LF tonal	Bop	mn09_201b	1458.25157	Y	131.602841
521	Spectrogram 1	1	15332.17625	15332.37067	225.122	1429.038	2740.6137	LF tonal	Bop	mn09_201b	0.25422	Y	136.2379009
408	Spectrogram 1	1	17910.64875	17911.09593	0	48000	5319.0863	HF tonal	HF tonal	mn09_201b	2578.33623	Y	136.4170926
409	Spectrogram 1	1	17911.31952	17911.87364	0	48000	5319.757	HF tonal	HF tonal	mn09_201b	0.73647	Y	138.7676372
430	Spectrogram 1	1	20217.43286	20217.64673	0	48000	1153.9329	HF tonal	HF tonal	mn09_201b	2306.0132	N	123.6352066
442	Spectrogram 1	1	20334.31887	20334.59924	0	48000	1270.8189	HF tonal	HF tonal	mn09_201b	117.01469	N	126.5145911
444	Spectrogram 1	1	20337.73252	20338.02416	0	48000	1274.2325	HF tonal	HF tonal	mn09_201b	3.32258	Y	125.3292339
445	Spectrogram 1	1	20339.07406	20339.72539	0	48000	1275.5741	LF tonal	LF tonal	mn09_201b	1.35173	Y	125.9922264
447	Spectrogram 1	1	20407.84218	20408.74627	0	48000	1344.3422	LF tonal	LF tonal	mn09_201b	68.71339	N	137.6313371
463	Spectrogram 1	1	21349.69442	21350.67626	0	48000	2286.1944	HF tonal	HF tonal	mn09_201b	941.9101	N	138.8058442
482	Spectrogram 1	1	24754.67236	24755.49868	0	48000	5691.1724	HF tonal	HF tonal	mn09_201b	3404.96788	N	123.8867926
508	Spectrogram 1	1	28356.89213	28357.13517	0	48000	2728.5765	HF tonal	HF tonal	mn09_201b	3602.23011	N	131.0209563
515	Spectrogram 1	1	28743.98265	28744.74134	0	48000	3115.667	HF tonal	HF tonal	mn09_201b	387.16799	N	120.4681522
4	Spectrogram 1	1	1018.682033	1019.461539	0	3618.252	1018.682	LF pulsed	whup	mn09_201c		N	147.2212728
6	Spectrogram 1	1	1874.574199	1875.468561	0	3929.825	1874.5742	LF pulsed	whup	mn09_201c	855.892166	N	143.0469583
7	Spectrogram 1	1	2034.474394	2035.203639	0	2754.386	2034.4744	LF pulsed	whup	mn09_201c	159.900195	N	147.0088811
8	Spectrogram 1	1	2174.581981	2175.397838	0	4771.93	2174.582	LF pulsed	whup	mn09_201c	140.107587	N	147.9206804
115	Spectrogram 1	1	8741.753686	8741.824303	72.414	1531.034	2043.2787	LF pulsed	knock	mn09_201c	6567.171705	Y	133.4707675
116	Spectrogram 1	1	8742.064399	8742.106769	0	1344.828	2043.5894	LF pulsed	knock	mn09_201c	0.310713	Y	146.689553
117	Spectrogram 1	1	8742.276249	8742.389235	10.345	1510.345	2043.8012	LF pulsed	knock	mn09_201c	0.21185	Y	144.7240827
118	Spectrogram 1	1	8742.450436	8742.502221	196.552	693.103	2043.9754	Pulse	Pulse	mn09_201c	0.174187	Y	132.4010043
119	Spectrogram 1	1	8742.718779	8742.77998	248.276	962.069	2044.2438	LF pulsed	knock	mn09_201c	0.268343	Y	136.3773628
15	Spectrogram 1	1	8742.916505	8743.071861	0	3601.732	2044.4415	LF pulsed	knock	mn09_201c	0.197726	Y	134.3278784
17	Spectrogram 1	1	9286.227576	9286.793884	0	3201.993	2587.7526	LF pulsed	whup	mn09_201c	543.311071	N	145.746824
80	Spectrogram 1	1	9413.073882	9413.139501	0	2065.285	2714.5989	Pulse	knock	mn09_201c	126.8463058	Y	137.7991154
18	Spectrogram 1	1	9413.517269	9416.228881	0	2529.574	2715.0423	LF pulsed	whup	mn09_201c	0.44338716	Y	144.8158313
22	Spectrogram 1	1	10625.61177	10625.80165	5991.342	8209.371	3927.1368	HF tonal	HF tonal	mn09_201c	1212.094501	N	138.7393507
23	Spectrogram 1	1	10628.07541	10628.3619	6160.096	7729.072	3929.6004	HF tonal	HF tonal	mn09_201c	2.46364	N	133.1854499
24	Spectrogram 1	1	10637.04186	10637.50157	3246.282	15541.935	3938.5669	HF tonal	HF tonal	mn09_201c	8.96645	N	139.2738907
127	Spectrogram 1	1	10825.74986	10825.82363	0	3972.414	4127.2749	LF pulsed	knock	mn09_201c	188.708	Y	137.8025088
124	Spectrogram 1	1	10826.16885	10826.23947	20.69	2617.241	4127.6939	LF pulsed	knock	mn09_201c	0.41899	Y	137.0656832
125	Spectrogram 1	1	10826.49839	10826.57372	0	3517.241	4128.0234	LF pulsed	knock	mn09_201c	0.32954	Y	133.3272948
133	Spectrogram 1	1	11005.24636	11005.30756	0	1944.828	4306.7714	LF pulsed	knock	mn09_201c	178.74797	Y	130.6716278
134	Spectrogram 1	1	11005.61356	11005.66535	0	1831.034	4307.1386	LF pulsed	knock	mn09_201c	0.3672	Y	128.5774771
135	Spectrogram 1	1	11005.72655	11005.79717	20.69	1665.517	4307.2516	LF pulsed	knock	mn09_201c	0.11299	Y	132.9816156
136	Spectrogram 1	1	11005.89132	11005.96665	103.448	775.862	4307.4163	LF pulsed	knock	mn09_201c	0.16477	Y	145.7677251
137	Spectrogram 1	1	11006.28677	11006.37151	41.379	2244.828	4307.8118	LF pulsed	knock	mn09_201c	0.39545	Y	128.8348519
138	Spectrogram 1	1	11006.45155	11006.55982	31.034	1768.966	4307.9766	Pulse	Pulse	mn09_201c	0.16478	Y	127.9064041
139	Spectrogram 1	1	11006.81875	11006.9082	31.034	1593.103	4308.3438	Pulse	Pulse	mn09_201c	0.3672	Y	129.554087
140	Spectrogram 1	1	11007.16242	11007.26128	41.379	1779.31	4308.6874	Pulse	Pulse	mn09_201c	0.34367	Y	129.6600833
141	Spectrogram 1	1	11007.44959	11007.52962	51.724	1365.517	4308.9746	Pulse	Pulse	mn09_201c	0.28717	Y	134.4411369
142	Spectrogram 1	1	11007.68027	11007.77914	103.448	1241.379	4309.2053	Pulse	double knock	mn09_201c	0.23068	Y	130.2326285
143	Spectrogram 1	1	11008.40998	11008.55121	51.724	1262.069	4309.935	LF pulsed	double knock	mn09_201c	0.72971	Y	133.3996106
28	Spectrogram 1	1	11009.03361	11010.66272	51.948	2822.511	4310.5586	LF pulsed	LF pulsed	mn09_201c	0.62363	Y	133.3464996
29	Spectrogram 1	1	11011.16521	11011.98469	0	1800.866	4312.6902	LF pulsed	whup	mn09_201c	2.1316	Y	151.5961913
30	Spectrogram 1	1	11077.53375	11078.1948	138.528	2112.554	4379.0588	LF pulsed	LF pulsed	mn09_201c	66.36854	Y	132.4884756
31	Spectrogram 1	1	11079.11154	11081.07363	16.01	1956.71	4380.6365	LF pulsed	LF pulsed	mn09_201c	1.57779	Y	143.0103838
33	Spectrogram 1	1	11277.58409	11277.63073	80.05	5939.394	4579.1091	Pulse	Pulse	mn09_201c	198.47255	Y	128.7847947
86	Spectrogram 1	1	11277.93387	11278.06046	864.538	5571.468	4579.4589	HF tonal	HF tonal	mn09_201c	0.34978	Y	136.9558388
34	Spectrogram 1	1	11278.37692	11278.5135	3698.302	5667.528	4579.9019	HF tonal	HF tonal	mn09_201c	0.44305	Y	140.435459
35	Spectrogram 1	1	11285.75934	11285.9633	176.11	7060.395	4587.2843	LF tonal	LF tonal	mn09_201c	7.38242	Y	135.3999837
130	Spectrogram 1	1	11286.13278	11286.21281	237.931	2844.828	4587.6578	LF tonal	Bop	mn09_201c	0.37344	Y	138.203661
36	Spectrogram 1	1	11287.45095	11287.57335	173.16	7284.534	4588.9759	LF tonal	LF tonal	mn09_201c	1.31817	Y	135.778548
131	Spectrogram 1	1	11287.7852	11287.89819	227.586	2772.414	4589.3102	LF tonal	Bop	mn09_201c	0.33425	Y	133.2968367
37	Spectrogram 1	1	11741.63195	11742.35816	704.438	20740.09	5043.1569	HF tonal	HF tonal	mn09_201c	453.84675	N	126.4711713
38	Spectrogram 1	1	12875.7153	12875.86188	1921.196	4995.109	6177.2403	HF tonal	HF tonal	mn09_201c	1134.08335	Y	144.6674202
87	Spectrogram 1	1	12876.14836	12876.28494	0	4514.81	6177.6734	LF tonal	LF tonal	mn09_201c	0.43306	Y	127.6908629
88	Spectrogram 1	1	13225.45091	13225.51753	2625.634	4242.641	6526.9759	HF tonal	HF tonal	mn09_201c	349.30255	Y	139.0277018
39	Spectrogram 1	1	13226.21043	13226.39697	3602.242	12087.523	6527.7354	HF tonal	HF tonal	mn09_201c	0.75952	Y	132.3448367
40	Spectrogram 1	1	13231.49041	13231.60034	96.06	3858.402	6533.0154	LF tonal	Bop	mn09_201c	5.27998	N	129.2344606
91	Spectrogram 1	1	14023.44158	14023.53486	0	5150.943	723.3635	LF pulsed	knock	mn09_201c	791.95117	Y	148.1735969
92	Spectrogram 1	1	14023.7314	14023.82801	0	4041.509	723.6533	LF tonal	Bop	mn09_201c	0.28982	Y	152.6144531
44	Spectrogram 1	1	14023.86798	14023.97125	90.566	8490.566	723.7899	LF tonal	Bop	mn09_201c	0.13658	Y	142.6751446
90	Spectrogram 1	1	14024.15447	14024.2544	33.962	5569.811	724.0763	LF tonal	Bop	mn09_201c	0.28649	Y	152.1977705
45	Spectrogram 1	1	15448.97279	15449.10937	2286.792	8505.749	2148.8947	HF tonal	HF tonal	mn09_201c	1424.81832	Y	130.835575
95	Spectrogram 1	1	15449.4225	15449.5924	3509.434	8166.127	2149.3444	HF tonal	HF tonal	mn09_201c	0.44971	Y	150.4496509
46	Spectrogram 1	1	15538.50564	15538.59559	135.849	4483.019	2238.4275	LF pulsed	squelch	mn09_201c	89.08314	Y	140.9395014
97	Spectrogram 1	1	15538.71718	15538.79379	294.34	2388.679	2238.6391	LF tonal	Bop	mn09_201c	0.21154	Y	152.7836711
98	Spectrogram 1	1	15538.9443	15539.10001	339.623	5286.792	2238.8662	LF tonal	Bop	mn09_201c	0.227123814	Y	136.2972668
47	Spectrogram 1	1	15542.70293	15543.20594	396.226	7653.68	2242.6248	complex	complex	mn09_201c	3.758626186	N	131.1220685
49	Spectrogram 1	1	16158.02856	16158.34502	6234.845	6823.524	2857.9504	HF tonal	HF tonal	mn09_201c	615.32563	Y	133.3511508
159	Spectrogram 1	1	16158.85443	16158.95164	114.833	3129.187	2858.7763	LF tonal	Grunt	mn09_201c	0.825865067	Y	140.2428224
50	Spectrogram 1	1	16159.24814	16159.34721	33.962	3135.849	2859.17	LF tonal	Grunt	mn09_201c	0.393713477	Y	135.7626976
158	Spectrogram 1	1	16160.83993	16160.89461	86.124	2526.316	2860.7618	LF tonal	Grunt	mn09_201c	1.59179197	Y	137.698912
51	Spectrogram 1	1	16161.11942	16161.24348	181.132	2637.736	2861.0413	LF tonal	Grunt	mn09_201c	0.279487962	Y	135.19081
52	Spectrogram 1	1	16163.48528	16163.56523	67.925	2366.038	2863.4072	LF pulsed	knock	mn09_201c	2.365861524	Y	132.7929456
53	Spectrogram 1	1	16164.74781	16164.82109	190.476	1298.701	2864.6697	LF tonal	Grunt	mn09_201c	1.26253	Y	137.1368622
55	Spectrogram 1	1	16658.72907	16658.94893	34.632	5094.34	3358.6509	LF tonal	Grunt	mn09_201c	493.98126	Y	143.3553199
102	Spectrogram 1	1	16658.95226	16659.20543	0	5524.528	3358.8741	LF pulsed	LF pulsed	mn09_201c	0.22319	Y	134.9859928
104	Spectrogram 1	1	16659.80505	16659.93164	1154.717	3871.698	3359.7269	HF tonal	HF tonal	mn09_201c	0.85279	Y	133.6706188
103	Spectrogram 1	1	16659.9483	16660.35804	0	3418.868	3359.8702	LF pulsed	LF pulsed	mn09_201c	0.14325	Y	138.3353811
101	Spectrogram 1	1	16660.18481	16660.48129	1267.925	5683.019	3360.1067	HF tonal	HF tonal	mn09_201c	0.23651	Y	133.6731207
60	Spectrogram 1	1	19778.80375	19779.12688	3896.104	8943.207	6478.7256	HF tonal	HF tonal	mn09_201c	3118.61894	N	140.0382469
69	Spectrogram 1	1	24054.59414	24054.81878	0	6060.606	3364.391	other	knock/squeak	mn09_201c	4275.79039	Y	137.2521428
70	Spectrogram 1	1	24055.06996	24055.3413	0	6770.563	3364.8668	other	knock/squeak	mn09_201c	0.47582	Y	136.5821052
71	Spectrogram 1	1	24057.49639	24057.76021	348.392	7187.139	3367.2933	LF tonal	Bop	mn09_201c	2.42643	Y	137.0249576
108	Spectrogram 1	1	24057.86158	24058.03118	170.325	4002.637	3367.6585	LF tonal	Bop	mn09_201c	0.36519	Y	136.7336582
73	Spectrogram 1	1	24058.39393	24058.65304	0	5610.39	3368.1908	LF pulsed	snort	mn09_201c	0.53235	Y	135.5343989
110	Spectrogram 1	1	24058.65775	24059.26076	0	3971.669	3368.4546	complex	complex	mn09_201c	0.26382	Y	139.0116101
74	Spectrogram 1	1	24059.73658	24060.01924	123.873	4779.221	3369.5335	LF tonal	Bop	mn09_201c	1.07883	Y	127.8448056
111	Spectrogram 1	1	24060.08991	24060.30662	123.873	4203.93	3369.8868	LF tonal	Bop	mn09_201c	0.35333	Y	131.3637358
3	Spectrogram 1	1	5115.34972	5116.66442	0	2005.084	5115.3497	LF pulsed	pseudo-thwop	mn09_203a		N	141.3575815
11	Spectrogram 1	1	5156.037814	5156.499178	87.5	2127.168	5156.0378	LF pulsed	pseudo-thwop	mn09_203a	40.688094	N	135.199144
466	Spectrogram 1	1	5166.758717	5166.852872	69.364	1549.133	5166.7587	LF pulsed	knock	mn09_203a	10.720903	N	133.5927281
14	Spectrogram 1	1	5174.660992	5174.76927	131.2	743.6	5174.661	LF pulsed	snort	mn09_203a	7.902275	Y	135.7701886
470	Spectrogram 1	1	5174.93875	5175.032905	150.289	924.855	5174.9388	LF pulsed	knock	mn09_203a	0.277758	Y	132.9970279
15	Spectrogram 1	1	5188.725359	5189.200847	0	1559.509	5188.7254	LF pulsed	pseudo-thwop	mn09_203a	13.786609	N	137.261069
18	Spectrogram 1	1	5918.035318	5918.463056	103.1	1340.2	5918.0353	LF pulsed	pseudo-thwop	mn09_203a	729.309959	N	139.2795648
19	Spectrogram 1	1	5925.860981	5926.424817	329.9	1216.5	5925.861	LF pulsed	snort	mn09_203a	7.825663	N	142.0477306
21	Spectrogram 1	1	5933.514328	5933.844853	371.1	1546.4	5933.5143	LF pulsed	snort	mn09_203a	7.653347	N	142.2705443
23	Spectrogram 1	1	6044.64584	6044.796488	82.5	1422.7	6044.6458	LF pulsed	snort	mn09_203a	111.131512	Y	139.6571661
478	Spectrogram 1	1	6044.933013	6045.111909	104.046	1942.197	6044.933	other	squelch	mn09_203a	0.287173	Y	139.5101598
479	Spectrogram 1	1	6045.168402	6045.248434	231.214	2289.017	6045.1684	LF tonal	Bop	mn09_203a	0.235389	Y	137.9863455
24	Spectrogram 1	1	6198.347209	6198.716619	226.8	1711.3	6198.3472	LF pulsed	snort	mn09_203a	153.178807	N	152.1375537
25	Spectrogram 1	1	6223.465742	6223.703914	91.691	641.834	6223.4657	LF pulsed	snort	mn09_203a	25.118533	N	143.6282147
26	Spectrogram 1	1	6266.294687	6266.741868	0	1879.656	6266.2947	LF pulsed	snort	mn09_203a	42.828945	N	146.2951512
27	Spectrogram 1	1	6294.057137	6294.311356	45.845	1075.145	6294.0571	LF pulsed	snort	mn09_203a	27.76245	Y	130.3982828
482	Spectrogram 1	1	6294.367849	6294.603238	34.682	1387.283	6294.3679	LF pulsed	other	mn09_203a	0.310712	Y	127.9509826
28	Spectrogram 1	1	6303.899735	6304.439268	0	1765.043	6303.8997	LF pulsed	snort	mn09_203a	9.531886	N	147.4064035
483	Spectrogram 1	1	6383.942501	6384.044574	161.85	3005.78	52.9206	other	squelch	mn09_203a	80.042766	Y	140.7110627
484	Spectrogram 1	1	6384.132417	6384.457253	80.925	3410.405	53.1105	other	squelch	mn09_203a	0.189916	Y	143.1361329
485	Spectrogram 1	1	6384.471376	6384.946861	208.092	2393.064	53.4495	other	squelch	mn09_203a	0.338959	Y	135.7222593
30	Spectrogram 1	1	6397.158125	6397.610167	0	4807.018	66.1363	LF pulsed	pseudo-thwop	mn09_203a	12.686749	N	135.2724161
31	Spectrogram 1	1	6402.588635	6403.2108	0	4666.667	71.5668	LF pulsed	snort	mn09_203a	5.43051	N	143.586429
32	Spectrogram 1	1	6406.19355	6406.325368	45.845	3561.404	75.1717	LF pulsed	LF pulsed	mn09_203a	3.604915	Y	135.3476091
488	Spectrogram 1	1	6406.36303	6406.44777	80.925	959.538	75.3412	Pulse	Pulse	mn09_203a	0.16948	Y	131.9757419
489	Spectrogram 1	1	6406.49014	6406.631373	208.092	2369.942	75.4683	LF pulsed	knock	mn09_203a	0.12711	Y	132.2618652
33	Spectrogram 1	1	6409.524756	6409.99624	22.923	4631.579	78.5029	LF pulsed	snort	mn09_203a	3.034616	N	139.8138092
34	Spectrogram 1	1	6412.64418	6412.789743	68.768	3122.807	81.6223	LF pulsed	LF pulsed	mn09_203a	3.119424	Y	132.9953448
491	Spectrogram 1	1	6412.98903	6413.251482	92.486	2057.803	81.9672	LF pulsed	LF pulsed	mn09_203a	0.34485	Y	124.0455957
35	Spectrogram 1	1	6415.51214	6416.151317	45.845	6596.491	84.4903	LF pulsed	snort	mn09_203a	2.52311	N	147.0574243
36	Spectrogram 1	1	6419.736054	6420.158932	0	5350.877	88.7142	LF pulsed	snort	mn09_203a	4.223914	N	147.6984568
37	Spectrogram 1	1	6518.02657	6518.925792	45.845	1650.43	187.0047	LF pulsed	LF pulsed	mn09_203a	98.290516	N	146.6420628
39	Spectrogram 1	1	6553.149368	6553.309432	45.845	4315.789	222.1275	LF pulsed	squish	mn09_203a	35.122798	Y	135.4752673
493	Spectrogram 1	1	6553.518927	6553.78727	161.85	3005.78	222.4971	other	squelch	mn09_203a	0.369559	Y	134.2449864
40	Spectrogram 1	1	6555.64213	6555.825733	45.845	3929.825	224.6202	LF pulsed	knock	mn09_203a	2.123203	Y	133.63887
494	Spectrogram 1	1	6556.085038	6556.343588	173.41	3884.393	225.0632	LF pulsed	LF pulsed	mn09_203a	0.442908	Y	134.7833829
41	Spectrogram 1	1	6665.717043	6665.881815	0	962.751	334.6952	LF pulsed	snort	mn09_203a	109.632005	N	144.4609968
43	Spectrogram 1	1	7064.8953	7065.50201	0	4192.982	733.8734	LF pulsed	Thwop	mn09_203a	399.178257	N	155.8650774
46	Spectrogram 1	1	7501.303648	7501.459005	52.632	6017.544	1170.2818	LF pulsed	knock	mn09_203a	436.408348	Y	144.4118429
499	Spectrogram 1	1	7501.68027	7501.78384	57.803	890.173	1170.6584	LF pulsed	knock	mn09_203a	0.376622	Y	142.633772
47	Spectrogram 1	1	7502.112856	7502.278118	52.632	5929.825	1171.091	LF pulsed	snort	mn09_203a	0.432586	Y	146.5202732
48	Spectrogram 1	1	7502.848197	7502.943217	70.175	6017.544	1171.8263	LF pulsed	squish	mn09_203a	0.735341	Y	144.8595034
49	Spectrogram 1	1	7521.776913	7521.985921	175.439	1192.982	1190.755	LF pulsed	knock	mn09_203a	18.928716	N	127.1493598
50	Spectrogram 1	1	7524.002842	7524.186445	35.088	5701.754	1192.981	LF pulsed	squish	mn09_203a	2.225929	Y	139.0762792
501	Spectrogram 1	1	7524.388879	7524.553651	161.85	1502.89	1193.367	LF pulsed	knock	mn09_203a	0.386037	Y	141.5644879
502	Spectrogram 1	1	7524.709007	7524.911441	57.803	2473.988	1193.6871	LF pulsed	knock	mn09_203a	0.320128	Y	141.2247002
503	Spectrogram 1	1	7525.015012	7525.193907	161.85	2867.052	1193.9931	LF pulsed	knock	mn09_203a	0.306005	Y	144.9803803
505	Spectrogram 1	1	7544.998468	7545.667951	0	2404.624	1213.9766	LF pulsed	LF pulsed	mn09_203a	19.983456	N	139.5679365
59	Spectrogram 1	1	7920.255833	7920.41119	0	1421.053	1589.234	LF pulsed	knock	mn09_203a	375.257365	Y	144.2618879
506	Spectrogram 1	1	7920.571254	7920.825473	57.803	1595.376	1589.5494	LF pulsed	LF pulsed	mn09_203a	0.315421	Y	134.9340239
61	Spectrogram 1	1	8103.826526	8104.000713	0	2350.877	1772.8046	other	squish	mn09_203a	183.255272	Y	142.5266939
507	Spectrogram 1	1	8104.15607	8104.438536	0	2994.22	1773.1342	other	squish	mn09_203a	0.329544	Y	143.9320774
63	Spectrogram 1	1	8129.854497	8130.033392	35.088	7280.702	1798.8326	other	squish	mn09_203a	25.698427	Y	129.540807
508	Spectrogram 1	1	8130.122839	8130.504168	23.121	3421.965	1799.101	other	squelch	mn09_203a	0.268342	Y	129.7220939
64	Spectrogram 1	1	8133.47477	8133.691327	0	7035.088	1802.4529	LF pulsed	knock	mn09_203a	3.351931	Y	134.5117875
509	Spectrogram 1	1	8133.841976	8134.063241	57.803	3190.751	1802.8201	other	squelch	mn09_203a	0.367206	Y	138.5742873
65	Spectrogram 1	1	8139.749284	8140.264514	0	7596.491	1808.7274	LF pulsed	snort	mn09_203a	5.907308	N	148.7402407
66	Spectrogram 1	1	8143.214935	8143.696141	17.544	7578.947	1812.1931	LF pulsed	snort	mn09_203a	3.465651	N	147.3535737
67	Spectrogram 1	1	8145.567495	8146.053561	87.719	7333.333	1814.5456	LF pulsed	snort	mn09_203a	2.35256	N	139.6142286
68	Spectrogram 1	1	8147.9638	8148.457157	70.175	4263.158	1816.9419	LF pulsed	LF pulsed	mn09_203a	2.396305	N	138.7857732
69	Spectrogram 1	1	8150.515646	8151.006572	70.175	6140.351	1819.4938	LF pulsed	snort	mn09_203a	2.551846	N	145.5628379
70	Spectrogram 1	1	8152.863345	8153.363993	157.895	7175.439	1821.8415	LF pulsed	snort	mn09_203a	2.347699	N	144.6633305
510	Spectrogram 1	1	8185.223565	8185.707351	69.364	4150.289	1854.2017	LF pulsed	Thwop	mn09_203a	32.36022	N	148.1631831
74	Spectrogram 1	1	8463.84086	8463.963262	263.158	3789.474	2132.819	LF pulsed	knock	mn09_203a	278.617295	Y	149.6735179
512	Spectrogram 1	1	8464.123326	8464.288098	161.85	3213.873	2133.1014	other	Grunt	mn09_203a	0.282466	Y	148.3656761
75	Spectrogram 1	1	8466.448963	8466.674936	333.333	2315.789	2135.4271	LF pulsed	LF pulsed	mn09_203a	2.325637	Y	142.2850124
513	Spectrogram 1	1	8466.849123	8467.108051	23.121	1872.832	2135.8272	other	Grunt	mn09_203a	0.40016	Y	141.614337
76	Spectrogram 1	1	8467.477807	8467.784029	122.807	4017.544	2136.4559	LF pulsed	snort	mn09_203a	0.628684	Y	146.2105482
77	Spectrogram 1	1	8470.180334	8470.44767	105.263	1631.579	2139.1585	LF pulsed	snort	mn09_203a	2.702527	N	146.3766963
78	Spectrogram 1	1	8473.701486	8474.323651	210.526	1491.228	2142.6796	LF pulsed	LF pulsed	mn09_203a	3.521152	N	146.2200133
79	Spectrogram 1	1	8482.147763	8482.453768	350.877	7964.912	2151.1259	other	squelch	mn09_203a	8.446277	Y	146.8153012
515	Spectrogram 1	1	8482.696909	8483.263504	485.549	3190.751	2151.675	other	squish	mn09_203a	0.549146	Y	145.4084574
516	Spectrogram 1	1	8483.536555	8483.762527	289.017	3653.179	2152.5147	other	squish	mn09_203a	0.839646	Y	142.8451385
517	Spectrogram 1	1	8483.804897	8483.997916	497.11	3815.029	2152.783	other	squish	mn09_203a	0.268342	Y	143.4047269
80	Spectrogram 1	1	8497.628087	8498.177341	298.246	6929.825	2166.6062	LF pulsed	LF pulsed	mn09_203a	13.82319	N	149.3031069
81	Spectrogram 1	1	8501.120966	8501.641056	421.053	6649.123	2170.0991	LF pulsed	snort	mn09_203a	3.492879	N	151.2819992
82	Spectrogram 1	1	8504.54287	8505.038657	298.246	7052.632	2173.521	LF pulsed	snort	mn09_203a	3.421904	N	153.1995316
83	Spectrogram 1	1	8507.352332	8507.814094	368.421	5701.754	2176.3305	LF pulsed	snort	mn09_203a	2.809462	N	151.4260371
84	Spectrogram 1	1	8510.142351	8510.589532	228.07	4333.333	2179.1205	LF pulsed	LF pulsed	mn09_203a	2.790019	N	149.7133103
87	Spectrogram 1	1	8535.140727	8535.631654	122.807	1859.649	2204.1189	LF pulsed	LF pulsed	mn09_203a	24.998376	N	150.0100662
85	Spectrogram 1	1	8538.296953	8538.855929	192.982	3017.544	2207.2751	LF pulsed	LF pulsed	mn09_203a	3.156226	N	147.6179025
86	Spectrogram 1	1	8541.208489	8541.616784	157.895	1070.175	2210.1866	LF pulsed	snort	mn09_203a	2.911536	N	149.8328408
90	Spectrogram 1	1	8600.475787	8600.971574	17.544	982.456	2269.4539	LF pulsed	pseudo-thwop	mn09_203a	59.267298	N	138.8386059
92	Spectrogram 1	1	8792.095678	8792.293404	666.667	3964.912	2461.0738	other	squish	mn09_203a	191.619891	Y	135.5327917
519	Spectrogram 1	1	8792.4723	8792.688857	346.821	2843.931	2461.4504	other	squish	mn09_203a	0.376622	Y	131.0019325
95	Spectrogram 1	1	8837.70942	8838.369325	52.632	3175.439	2506.6875	LF pulsed	pseudo-thwop	mn09_203a	45.23712	N	141.1528482
96	Spectrogram 1	1	8840.968383	8841.14257	122.807	2649.123	2509.9465	LF pulsed	knock	mn09_203a	3.258963	Y	135.4199016
520	Spectrogram 1	1	8841.279096	8841.43916	92.486	1710.983	2510.2572	LF pulsed	double knock	mn09_203a	0.310713	Y	129.2872795
97	Spectrogram 1	1	8843.439961	8843.557655	385.965	1087.719	2512.4181	Pulse	Pulse	mn09_203a	2.160865	Y	127.5259147
521	Spectrogram 1	1	8843.797751	8843.995477	173.41	1502.89	2512.7759	Pulse	Pulse	mn09_203a	0.35779	Y	129.2664479
98	Spectrogram 1	1	8845.168445	8845.343429	122.807	1929.825	2514.1466	LF pulsed	snort	mn09_203a	1.370694	Y	133.0898814
522	Spectrogram 1	1	8845.492547	8845.662027	69.364	2069.364	2514.4707	LF pulsed	Grunt	mn09_203a	0.324102	Y	130.0004876
99	Spectrogram 1	1	8846.903987	8847.326865	35.088	2771.93	2515.8821	LF pulsed	snort	mn09_203a	1.41144	Y	137.6285973
100	Spectrogram 1	1	8850.487504	8850.842332	52.632	6070.175	2519.4656	LF pulsed	snort	mn09_203a	3.583517	N	146.0354557
102	Spectrogram 1	1	8859.459327	8860.193287	964.912	2438.596	2528.4374	LF pulsed	LF pulsed	mn09_203a	8.971823	N	145.7642223
103	Spectrogram 1	1	8887.549578	8888.132857	70.175	7719.298	2556.5277	other	squelch	mn09_203a	28.090251	N	142.333443
104	Spectrogram 1	1	8921.528023	8922.067556	561.404	2649.123	2590.5061	other	squish	mn09_203a	33.978445	N	135.9364115
105	Spectrogram 1	1	8926.355771	8926.511312	157.895	5473.684	2595.3339	other	squish	mn09_203a	4.827748	Y	142.7832281
524	Spectrogram 1	1	8926.585855	8926.901276	127.168	4300.578	2595.564	LF tonal	LF tonal	mn09_203a	0.230084	Y	145.5637156
525	Spectrogram 1	1	8927.254993	8927.386231	231.214	2612.717	2596.2331	LF tonal	LF tonal	mn09_203a	0.669138	Y	145.4613484
526	Spectrogram 1	1	8927.423838	8929.368146	173.41	3005.78	2596.402	LF pulsed	LF pulsed	mn09_203a	0.168845	Y	149.8140296
107	Spectrogram 1	1	8942.664184	8942.980127	35.088	7631.579	2611.6423	LF tonal	Grunt	mn09_203a	15.240346	Y	140.4222647
527	Spectrogram 1	1	8944.448046	8945.051049	0	4358.382	2613.4262	other	Thwop	mn09_203a	1.783862	Y	146.0143198
142	Spectrogram 1	1	9062.257774	9062.848344	368.421	6649.123	2731.2359	other	squish	mn09_203a	117.809728	N	143.1707946
141	Spectrogram 1	1	9066.360171	9066.834086	210.526	7438.596	2735.3383	LF pulsed	snort	mn09_203a	4.102397	N	148.8094848
143	Spectrogram 1	1	9071.72634	9072.472451	157.895	7298.246	2740.7045	LF pulsed	LF pulsed	mn09_203a	5.366169	N	147.9826247
146	Spectrogram 1	1	9087.158936	9087.640141	210.526	3561.404	2756.1371	LF pulsed	LF pulsed	mn09_203a	15.432596	Y	141.7176289
147	Spectrogram 1	1	9089.258741	9090.007283	140.351	3403.509	2758.2369	LF pulsed	LF pulsed	mn09_203a	2.099805	Y	145.2298357
144	Spectrogram 1	1	9103.102397	9103.343688	228.07	2491.228	2772.0805	LF pulsed	LF pulsed	mn09_203a	13.843656	Y	144.4005371
528	Spectrogram 1	1	9103.414305	9103.569661	150.289	2485.549	2772.3924	LF pulsed	LF pulsed	mn09_203a	0.311908	Y	143.811307
529	Spectrogram 1	1	9183.906865	9184.118714	277.457	3190.751	2852.885	other	squish	mn09_203a	80.49256	Y	143.4565749
530	Spectrogram 1	1	9184.156376	9184.551829	312.139	3225.434	2853.1345	other	squish	mn09_203a	0.249511	Y	143.9864289
149	Spectrogram 1	1	9184.608322	9185.041472	87.719	2508.772	2853.5864	other	squelch	mn09_203a	0.451946	Y	143.4456573
150	Spectrogram 1	1	9186.943375	9187.498891	35.088	7824.561	2855.9215	other	squelch	mn09_203a	2.335053	N	145.5906591
151	Spectrogram 1	1	9193.848989	9194.471153	105.263	4614.035	2862.8271	LF pulsed	LF pulsed	mn09_203a	6.905614	N	142.918882
152	Spectrogram 1	1	9204.620489	9204.771138	210.526	6122.807	2873.5986	LF pulsed	double knock	mn09_203a	10.7715	Y	138.8686455
532	Spectrogram 1	1	9204.912371	9205.16659	173.41	2913.295	2873.8905	LF pulsed	LF pulsed	mn09_203a	0.291882	Y	137.4499169
153	Spectrogram 1	1	9205.420809	9205.745645	122.807	5877.193	2874.3989	LF pulsed	squish	mn09_203a	0.508438	Y	132.4285827
533	Spectrogram 1	1	9205.86334	9206.225838	80.925	3144.509	2874.8415	other	squish	mn09_203a	0.442531	Y	133.8940893
154	Spectrogram 1	1	9206.846656	9207.434796	87.719	6421.053	2875.8248	LF pulsed	snort	mn09_203a	0.983316	Y	150.7238947
155	Spectrogram 1	1	9209.998532	9210.528344	210.526	7701.754	2878.9767	LF pulsed	snort	mn09_203a	3.151876	Y	148.67389
156	Spectrogram 1	1	9210.805401	9212.871678	122.807	2894.737	2879.7835	complex	snort/grunt	mn09_203a	0.806869	Y	147.5586824
157	Spectrogram 1	1	9292.864057	9295.236059	175.439	7561.404	2961.8422	complex	snort/grunt	mn09_203a	82.058656	N	146.9724209
160	Spectrogram 1	1	9343.152944	9343.401695	0	7508.772	3012.1311	LF pulsed	double knock	mn09_203a	50.288887	Y	140.5125322
534	Spectrogram 1	1	9343.406402	9343.797147	138.728	3988.439	3012.3845	other	squelch	mn09_203a	0.253458	Y	140.7106908
161	Spectrogram 1	1	9343.969535	9346.73039	0	7508.772	3012.9477	LF pulsed	LF pulsed	mn09_203a	0.563133	Y	144.4394428
163	Spectrogram 1	1	9363.217749	9363.696524	175.439	7192.982	3032.1959	other	squelch	mn09_203a	19.248214	N	146.7537906
164	Spectrogram 1	1	9369.159894	9369.371744	192.982	7614.035	3038.138	LF pulsed	LF pulsed	mn09_203a	5.942145	Y	149.2327934
535	Spectrogram 1	1	9369.428237	9369.593009	57.803	2797.688	3038.4064	LF pulsed	LF pulsed	mn09_203a	0.268343	Y	150.5505779
169	Spectrogram 1	1	9509.267493	9509.811887	333.333	3105.263	3178.2456	LF pulsed	LF pulsed	mn09_203a	139.839256	N	149.8662421
170	Spectrogram 1	1	9511.906831	9512.373455	52.632	2614.035	3180.885	LF pulsed	LF pulsed	mn09_203a	2.639338	N	149.8690534
171	Spectrogram 1	1	9514.147595	9514.585055	192.982	4877.193	3183.1257	LF pulsed	LF pulsed	mn09_203a	2.240764	N	147.6215342
172	Spectrogram 1	1	9524.051191	9524.359843	87.719	2070.175	3193.0293	LF pulsed	LF pulsed	mn09_203a	9.903596	Y	148.0717412
173	Spectrogram 1	1	9526.03191	9526.430484	228.07	3964.912	3195.01	LF pulsed	LF pulsed	mn09_203a	1.980719	Y	146.7990517
174	Spectrogram 1	1	9528.141437	9528.600769	17.544	2368.421	3197.1196	LF pulsed	LF pulsed	mn09_203a	2.109527	Y	146.2953347
175	Spectrogram 1	1	9546.065616	9546.639174	105.263	4473.684	3215.0437	LF pulsed	LF pulsed	mn09_203a	17.924179	N	146.8222083
177	Spectrogram 1	1	9594.524463	9594.952202	87.719	2859.649	3263.5026	LF pulsed	squish	mn09_203a	48.458847	N	129.6688693
179	Spectrogram 1	1	9644.023427	9644.244692	0	7929.825	3313.0016	other	squish	mn09_203a	49.498964	Y	128.2294393
536	Spectrogram 1	1	9644.305893	9644.677806	0	3895.954	3313.284	other	squelch	mn09_203a	0.282466	Y	139.9376989
186	Spectrogram 1	1	10323.76219	10324.42784	70.175	7894.737	3992.7403	LF pulsed	Thwop	mn09_203a	679.456297	Y	150.5118659
187	Spectrogram 1	1	10325.13525	10325.38071	105.263	1175.439	3994.1134	other	squelch	mn09_203a	1.37306	Y	144.7022292
190	Spectrogram 1	1	10356.03215	10356.44459	87.719	7824.561	4025.0103	other	squelch	mn09_203a	30.8969	N	145.8807574
191	Spectrogram 1	1	10358.81695	10359.12803	140.351	7929.825	4027.7951	other	squelch	mn09_203a	2.7848	N	146.8964087
192	Spectrogram 1	1	10371.78436	10372.87801	0	7087.719	4040.7625	LF pulsed	Thwop	mn09_203a	12.96741	Y	153.5746154
194	Spectrogram 1	1	10373.23283	10373.51475	0	824.561	4042.211	LF pulsed	LF pulsed	mn09_203a	1.44847	Y	135.9804227
199	Spectrogram 1	1	10380.15318	10380.61355	17.544	5368.421	4049.1313	LF pulsed	Thwop	mn09_203a	6.92035	N	141.1606323
200	Spectrogram 1	1	10383.89712	10384.2957	0	7368.421	4052.8753	LF pulsed	LF pulsed	mn09_203a	3.74394	N	150.1504725
204	Spectrogram 1	1	10386.88156	10387.36763	0	5964.912	4055.8597	LF pulsed	whup	mn09_203a	2.98444	N	143.3394515
207	Spectrogram 1	1	10389.89969	10391.08847	0	7964.912	4058.8778	complex	Thwop	mn09_203a	3.01813	N	151.7958136
209	Spectrogram 1	1	10396.47865	10396.95986	35.088	6157.895	4065.4568	LF pulsed	snort	mn09_203a	6.57896	Y	142.2330899
210	Spectrogram 1	1	10397.50738	10398.09066	70.175	1701.754	4066.4855	LF pulsed	whup	mn09_203a	1.02873	Y	143.1605493
211	Spectrogram 1	1	10398.16843	10398.49896	87.719	3614.035	4067.1466	LF pulsed	LF pulsed	mn09_203a	0.66105	Y	145.6917827
213	Spectrogram 1	1	10413.62873	10414.2957	315.789	6543.86	4082.6069	LF pulsed	squelch	mn09_203a	15.4603	N	152.2724859
214	Spectrogram 1	1	10423.18828	10423.6792	245.614	4719.298	4092.1664	LF pulsed	LF pulsed	mn09_203a	9.55955	N	152.3754733
215	Spectrogram 1	1	10431.36391	10432.07357	175.439	3298.246	4100.342	LF pulsed	Thwop	mn09_203a	8.17563	N	155.5588626
217	Spectrogram 1	1	10478.96111	10479.79714	70.175	7263.158	4147.9392	LF pulsed	squelch	mn09_203a	47.5972	N	146.3225195
218	Spectrogram 1	1	10486.93321	10487.93998	87.719	7859.649	4155.9113	LF pulsed	Thwop	mn09_203a	7.9721	N	151.2013392
222	Spectrogram 1	1	10495.7901	10496.35568	35.088	7350.877	4164.7682	LF pulsed	pseudo-thwop	mn09_203a	8.85689	N	142.7002453
223	Spectrogram 1	1	10504.60838	10505.12847	122.807	5789.474	4173.5865	LF pulsed	pseudo-thwop	mn09_203a	8.81828	N	136.7026605
224	Spectrogram 1	1	10507.47131	10507.81749	70.175	6561.404	4176.4494	LF pulsed	LF pulsed	mn09_203a	2.86293	Y	147.7149966
225	Spectrogram 1	1	10507.85873	10508.31242	52.632	8000	4176.8369	other	squelch	mn09_203a	0.38742	Y	157.2382578
226	Spectrogram 1	1	10508.32616	10508.77732	35.088	7947.368	4177.3043	HF tonal	HF tonal	mn09_203a	0.46743	Y	147.6253113
227	Spectrogram 1	1	10539.56386	10539.79454	17.544	7350.877	4208.542	LF pulsed	knock	mn09_203a	31.2377	Y	136.9736985
539	Spectrogram 1	1	10539.79925	10540.06759	0	3236.994	4208.7774	other	squelch	mn09_203a	0.23539	Y	142.6204246
232	Spectrogram 1	1	10641.87166	10642.20462	35.088	877.193	4310.8498	LF pulsed	LF pulsed	mn09_203a	102.07241	Y	142.8106607
233	Spectrogram 1	1	10642.37717	10643.11599	122.807	719.298	4311.3553	LF pulsed	LF pulsed	mn09_203a	0.50551	Y	144.2116534
235	Spectrogram 1	1	10643.17432	10644.18533	70.175	1807.018	4312.1524	LF pulsed	LF pulsed	mn09_203a	0.79715	Y	142.6051889
234	Spectrogram 1	1	10644.37976	10645.07312	122.807	1403.509	4313.3579	LF pulsed	LF pulsed	mn09_203a	1.20544	Y	147.2517391
241	Spectrogram 1	1	11186.33644	11186.54059	0	2824.561	4855.3146	LF tonal	squelch	mn09_203a	541.95668	Y	142.0988541
242	Spectrogram 1	1	11187.42205	11187.63861	17.544	7052.632	4856.4002	LF pulsed	squish	mn09_203a	1.08561	Y	140.4014198
541	Spectrogram 1	1	11187.74218	11187.98228	0	2497.11	4856.7203	other	squelch	mn09_203a	0.32013	Y	145.2652522
243	Spectrogram 1	1	11188.45305	11188.63666	0	4684.211	4857.4312	Pulse	squish	mn09_203a	0.71087	Y	130.4867745
542	Spectrogram 1	1	11188.6649	11188.94266	34.682	1942.197	4857.643	other	squelch	mn09_203a	0.21185	Y	135.6810009
244	Spectrogram 1	1	11202.28183	11202.92344	105.263	6596.491	4871.26	LF pulsed	snort	mn09_203a	13.61693	N	150.2144132
251	Spectrogram 1	1	11236.20787	11236.69393	122.807	5947.368	4905.186	LF pulsed	pseudo-thwop	mn09_203a	33.92604	N	145.8812494
252	Spectrogram 1	1	11240.23007	11240.72744	421.053	2929.825	4909.2082	LF pulsed	LF pulsed	mn09_203a	4.0222	N	153.3883702
253	Spectrogram 1	1	11242.94876	11243.40566	315.789	2157.895	4911.9269	LF pulsed	LF pulsed	mn09_203a	2.71869	N	153.3742603
257	Spectrogram 1	1	11345.00016	11345.52511	315.789	4070.175	5013.9783	LF pulsed	LF pulsed	mn09_203a	102.0514	N	153.4253448
258	Spectrogram 1	1	11350.58019	11351.14646	315.789	3315.789	5019.5583	LF pulsed	LF pulsed	mn09_203a	5.58003	N	150.9934296
261	Spectrogram 1	1	11365.18162	11365.39063	228.07	2017.544	5034.1597	LF pulsed	snort	mn09_203a	14.60143	Y	149.5870118
262	Spectrogram 1	1	11367.33975	11367.75777	526.316	5754.386	5036.3179	LF pulsed	LF pulsed	mn09_203a	2.15813	Y	150.268034
263	Spectrogram 1	1	11368.15148	11368.38965	543.86	7333.333	5037.1296	LF tonal	Grunt/squelch	mn09_203a	0.81173	Y	150.1478477
265	Spectrogram 1	1	11376.06271	11376.47586	105.263	7333.333	5045.0408	LF tonal	squelch	mn09_203a	7.91123	N	149.6505856
272	Spectrogram 1	1	11542.5127	11543.0328	122.807	3473.684	5211.4908	LF pulsed	Thwop	mn09_203a	166.44999	Y	144.3659513
273	Spectrogram 1	1	11544.43753	11544.70486	210.526	3263.158	5213.4157	LF pulsed	snort	mn09_203a	1.92483	Y	145.1976087
276	Spectrogram 1	1	11546.2785	11546.51547	105.263	2403.509	5215.2566	LF pulsed	snort	mn09_203a	1.84097	Y	145.9410248
277	Spectrogram 1	1	11547.84577	11548.12109	122.807	3333.333	5216.8239	LF pulsed	LF pulsed	mn09_203a	1.56727	Y	147.8896955
278	Spectrogram 1	1	11549.48179	11550.0867	122.807	3596.491	5218.4599	LF pulsed	LF pulsed	mn09_203a	1.63602	Y	146.9205162
283	Spectrogram 1	1	11575.10579	11575.27105	140.351	4385.965	5244.0839	LF pulsed	knock	mn09_203a	25.624	N	146.324429
285	Spectrogram 1	1	11579.42262	11579.56386	35.088	3526.316	5248.4007	LF pulsed	knock	mn09_203a	4.31683	Y	142.2899243
543	Spectrogram 1	1	11579.67214	11579.85574	196.532	2115.607	5248.6503	LF pulsed	squish	mn09_203a	0.24952	Y	137.1597473
286	Spectrogram 1	1	11587.49075	11587.9914	105.263	1315.789	5256.4689	LF pulsed	LF pulsed	mn09_203a	7.81861	N	139.5125595
287	Spectrogram 1	1	11590.25647	11590.38771	122.807	3859.649	5259.2346	LF pulsed	knock	mn09_203a	2.76572	Y	144.0057554
544	Spectrogram 1	1	11590.53636	11590.67641	34.682	1410.405	5259.5145	other	squish	mn09_203a	0.27989	Y	139.6377378
292	Spectrogram 1	1	12037.89614	12038.45998	17.544	7315.789	26.9743	LF pulsed	Thwop	mn09_203a	447.35978	N	152.7198524
309	Spectrogram 1	1	12082.7373	12083.238	10.298	5161.417	71.8154	LF pulsed	Thwop	mn09_203a	44.84116	N	159.1597472
310	Spectrogram 1	1	12095.6947	12097.1259	0	4334.646	84.7728	complex	complex	mn09_203a	12.9574	N	143.4490465
311	Spectrogram 1	1	12106.6829	12107.229	82.677	4724.409	95.761	other	squelch	mn09_203a	10.9882	N	147.0104107
312	Spectrogram 1	1	12137.7318	12139.1766	70.866	3070.866	126.8099	LF pulsed	LF pulsed	mn09_203a	31.0489	N	142.4919029
313	Spectrogram 1	1	12288.8955	12289.5354	0	2872.621	277.9736	LF pulsed	Thwop	mn09_203a	151.1637	N	159.5282074
318	Spectrogram 1	1	12465.54171	12466.6871	0	3826.271	454.6198	complex	Thwop	mn09_203a	176.64621	Y	154.2870013
319	Spectrogram 1	1	12466.747	12467.03547	0	3667.519	455.8251	LF pulsed	squish	mn09_203a	1.20529	Y	142.6903159
545	Spectrogram 1	1	12467.06372	12467.45917	115.607	3560.694	456.1418	other	squelch	mn09_203a	0.31672	Y	142.421141
321	Spectrogram 1	1	12512.8862	12513.4971	0	4175.182	501.9643	LF pulsed	Thwop	mn09_203a	45.82248	N	156.0017301
322	Spectrogram 1	1	12568.2716	12568.86646	0	3810.219	557.3497	LF pulsed	Thwop	mn09_203a	55.3854	N	149.7977779
324	Spectrogram 1	1	12618.6251	12619.2045	0	3182.482	607.7032	LF pulsed	Thwop	mn09_203a	50.3535	N	155.7040636
325	Spectrogram 1	1	12663.1698	12663.4561	236.22	4204.724	652.2479	other	squelch	mn09_203a	44.5447	Y	148.8607135
326	Spectrogram 1	1	12664.5213	12664.761	342.52	3377.953	653.5994	other	squish	mn09_203a	1.3515	Y	147.6384173
327	Spectrogram 1	1	12664.8542	12665.0806	118.11	4039.37	653.9323	other	squelch	mn09_203a	0.3329	Y	145.9751047
328	Spectrogram 1	1	12665.7463	12666.2523	437.008	3874.016	654.8244	other	squish	mn09_203a	0.8921	Y	148.0817308
329	Spectrogram 1	1	12682.5304	12683.16376	0	3299.27	671.6085	LF pulsed	Thwop	mn09_203a	16.7841	Y	156.8326911
331	Spectrogram 1	1	12683.47278	12683.60122	0	3751.825	672.5509	LF pulsed	knock	mn09_203a	0.94238	Y	147.390736
332	Spectrogram 1	1	12695.56586	12696.29982	0	2642.336	684.644	LF pulsed	Thwop	mn09_203a	12.09308	N	154.9940894
334	Spectrogram 1	1	12698.6979	12698.8744	0	3138.686	687.776	LF tonal	LF tonal	mn09_203a	3.13204	Y	138.6117633
335	Spectrogram 1	1	12698.9341	12699.3402	0	2043.796	688.0122	LF tonal	LF tonal	mn09_203a	0.2362	Y	137.1846521
336	Spectrogram 1	1	12699.4068	12699.6318	0	2131.387	688.4849	other	other	mn09_203a	0.4727	Y	139.0480749
337	Spectrogram 1	1	12711.7714	12711.9878	0	2350.365	700.8495	LF tonal	LF tonal	mn09_203a	12.3646	N	145.9125652
338	Spectrogram 1	1	12726.5386	12727.05285	70.866	3035.433	715.6167	LF pulsed	Thwop	mn09_203a	14.7672	N	141.1751386
339	Spectrogram 1	1	12735.6054	12736.34918	0	3883.212	724.6835	LF pulsed	Thwop	mn09_203a	9.0668	Y	155.7471715
341	Spectrogram 1	1	12736.70766	12736.98542	129.921	3165.354	725.7858	other	squish	mn09_203a	1.10226	Y	140.335137
548	Spectrogram 1	1	12737.07487	12737.43736	138.728	1861.272	726.153	LF pulsed	squish	mn09_203a	0.36721	Y	137.3718604
342	Spectrogram 1	1	12754.1235	12754.78699	0	3693.431	743.2016	LF pulsed	Thwop	mn09_203a	17.04863	Y	154.3647819
344	Spectrogram 1	1	12754.9373	12755.2636	177.165	3035.433	744.0154	other	squelch	mn09_203a	0.8138	Y	135.6436719
345	Spectrogram 1	1	12755.43346	12755.5765	118.11	2775.591	744.5116	LF pulsed	knock	mn09_203a	0.49616	Y	137.3907303
346	Spectrogram 1	1	12755.6031	12755.9294	141.732	2574.803	744.6812	LF pulsed	squelch	mn09_203a	0.16964	Y	136.9055054
347	Spectrogram 1	1	12790.0886	12790.98051	0	2890.511	779.1667	LF pulsed	Thwop	mn09_203a	34.4855	Y	146.8225728
349	Spectrogram 1	1	12791.1798	12791.30618	366.142	4275.591	780.2579	LF pulsed	Buzz	mn09_203a	1.0912	Y	142.616541
350	Spectrogram 1	1	12839.3562	12839.97025	0	3331.828	828.4343	LF pulsed	Thwop	mn09_203a	48.1764	N	157.2736685
352	Spectrogram 1	1	12861.6747	12862.83671	0	4740.406	850.7528	complex	Thwop	mn09_203a	22.3185	N	149.601492
354	Spectrogram 1	1	12885.4702	12886.08898	0	3656.885	874.5483	LF pulsed	Thwop	mn09_203a	23.7955	Y	157.2729627
356	Spectrogram 1	1	12886.40529	12886.619	259.843	4877.953	875.4834	LF pulsed	squish	mn09_203a	0.93509	Y	148.2192656
357	Spectrogram 1	1	12912.826	12913.4214	270.88	3237.02	901.9041	LF pulsed	whup	mn09_203a	26.42071	N	152.6836398
358	Spectrogram 1	1	12930.3665	12930.5886	257.336	1774.266	919.4446	LF tonal	LF tonal	mn09_203a	17.5405	N	154.5704101
359	Spectrogram 1	1	12939.3266	12939.5929	992.126	3578.74	928.4047	other	squelch	mn09_203a	8.9601	Y	152.8496945
360	Spectrogram 1	1	12940.505	12941.0576	543.307	4275.591	929.5831	other	squelch	mn09_203a	1.1784	Y	152.4805242
361	Spectrogram 1	1	12944.1132	12944.96262	0	4144.47	933.1913	LF pulsed	Thwop	mn09_203a	3.6082	Y	159.9683895
363	Spectrogram 1	1	12945.0927	12945.2636	2004.515	9683.973	934.1708	HF tonal	HF tonal	mn09_203a	0.9795	Y	153.969274
364	Spectrogram 1	1	12965.8719	12966.5671	785.553	4848.758	954.95	LF pulsed	LF pulsed	mn09_203a	20.7792	Y	153.5214269
365	Spectrogram 1	1	12966.8306	12967.2234	2740.157	5527.559	955.9087	HF tonal	HF tonal	mn09_203a	0.9587	Y	152.3873325
366	Spectrogram 1	1	12989.1695	12989.91814	0	4293.454	978.2476	LF pulsed	Thwop	mn09_203a	22.3389	Y	157.856862
368	Spectrogram 1	1	12990.0488	12990.5215	259.843	4771.654	979.1269	other	squelch	mn09_203a	0.8793	Y	130.7199878
369	Spectrogram 1	1	13008.8295	13009.665	0	4686.23	997.9076	LF pulsed	Thwop	mn09_203a	18.7807	Y	145.067873
371	Spectrogram 1	1	13009.7741	13009.9871	141.732	3118.11	998.8522	LF pulsed	knock	mn09_203a	0.9446	Y	137.0407745
372	Spectrogram 1	1	13010.3067	13010.4865	236.22	2397.638	999.3848	LF pulsed	knock	mn09_203a	0.5326	Y	131.3435908
373	Spectrogram 1	1	13017.0967	13018.06502	0	3656.885	1006.1748	LF pulsed	Thwop	mn09_203a	6.79	N	148.4383147
375	Spectrogram 1	1	13024.3137	13026.13857	0	3887.133	1013.3918	complex	Thwop	mn09_203a	7.217	N	151.2040995
377	Spectrogram 1	1	13048.6969	13049.36831	0	3940.909	1037.775	LF pulsed	Thwop	mn09_203a	24.3832	N	159.4370496
379	Spectrogram 1	1	13102.2223	13102.78108	0	2416.476	1091.3004	LF pulsed	Thwop	mn09_203a	53.5254	N	154.877759
381	Spectrogram 1	1	13204.7728	13204.9525	188.976	2834.646	1193.8509	LF pulsed	squish	mn09_203a	102.5505	Y	128.0852585
382	Spectrogram 1	1	13205.0924	13205.4519	70.866	3177.165	1194.1705	LF pulsed	squish	mn09_203a	0.3196	Y	132.1211092
383	Spectrogram 1	1	13205.605	13205.7848	165.354	3590.551	1194.6831	LF pulsed	knock	mn09_203a	0.5126	Y	137.0063042
384	Spectrogram 1	1	13205.8647	13206.2508	188.976	3874.016	1194.9428	LF pulsed	squish	mn09_203a	0.2597	Y	125.6809052
385	Spectrogram 1	1	13273.7377	13274.3299	0	2800.915	1262.8158	LF pulsed	snort	mn09_203a	67.873	Y	141.7957951
386	Spectrogram 1	1	13274.4438	13274.7741	0	2869.565	1263.5219	LF pulsed	LF pulsed	mn09_203a	0.7061	Y	137.4458354
387	Spectrogram 1	1	13275.0624	13275.2176	494.279	3954.233	1264.1405	other	Buzz	mn09_203a	0.6186	Y	137.8559378
388	Spectrogram 1	1	13275.5422	13275.7757	151.03	1153.318	1264.6203	LF tonal	LF tonal	mn09_203a	0.4798	Y	137.2397563
389	Spectrogram 1	1	13277.0336	13277.25	0	1565.217	1266.1117	LF tonal	Buzz	mn09_203a	1.4914	Y	140.7916664
390	Spectrogram 1	1	13277.7055	13278.0358	27.46	1743.707	1266.7836	LF pulsed	LF pulsed	mn09_203a	0.6719	Y	142.9362399
391	Spectrogram 1	1	13278.1156	13278.2864	123.57	1839.817	1267.1937	LF tonal	LF tonal	mn09_203a	0.4101	Y	145.4146635
392	Spectrogram 1	1	13278.5142	13278.6794	135.211	2180.282	1267.5923	LF tonal	LF tonal	mn09_203a	0.3986	Y	144.9868042
555	Spectrogram 1	1	13301.7941	13301.99338	70.209	1394.154	1290.8722	LF pulsed	snort	mn09_203a	23.2799	Y	143.3186576
393	Spectrogram 1	1	13302.09546	13302.27044	118.11	1712.598	1291.1736	LF pulsed	knock	mn09_203a	0.30136	Y	144.3449282
395	Spectrogram 1	1	13303.7861	13304.372	200.787	3543.307	1292.8642	LF pulsed	snort	mn09_203a	1.69064	Y	143.1738705
396	Spectrogram 1	1	13304.8514	13305.6237	330.709	2692.913	1293.9295	LF pulsed	LF pulsed	mn09_203a	1.0653	Y	143.3048496
397	Spectrogram 1	1	13306.393	13306.655	490.141	2873.239	1295.4711	other	other	mn09_203a	1.5416	Y	145.4341083
398	Spectrogram 1	1	13318.1591	13318.8083	0	3971.831	1307.2372	LF pulsed	LF pulsed	mn09_203a	11.7661	Y	141.6494299
399	Spectrogram 1	1	13319.0361	13319.5714	0	2214.085	1308.1142	LF tonal	LF tonal	mn09_203a	0.877	Y	138.3949579
400	Spectrogram 1	1	13319.7536	13319.9472	490.141	5154.93	1308.8317	HF tonal	HF tonal	mn09_203a	0.7175	Y	141.5089239
401	Spectrogram 1	1	13335.9036	13336.07842	106.299	2763.78	1324.9817	LF pulsed	snort	mn09_203a	16.15	Y	138.5978179
556	Spectrogram 1	1	13336.23396	13336.37978	100.299	2076.186	1325.3121	LF pulsed	knock	mn09_203a	0.33036	Y	135.919403
403	Spectrogram 1	1	13338.8766	13339.08231	0	3015	1327.9547	LF pulsed	snort	mn09_203a	2.64264	Y	144.4409041
557	Spectrogram 1	1	13339.16008	13339.63642	20.06	2988.905	1328.2382	LF tonal	LF tonal	mn09_203a	0.28348	Y	142.839262
404	Spectrogram 1	1	13339.8916	13340.2844	271.654	2421.26	1328.9697	LF pulsed	Buzz	mn09_203a	0.73152	Y	139.891675
405	Spectrogram 1	1	13340.3776	13340.8437	307.087	2598.425	1329.4557	LF pulsed	LF pulsed	mn09_203a	0.486	Y	138.916891
406	Spectrogram 1	1	13341.5894	13342.1752	318.898	3165.354	1330.6675	LF pulsed	LF pulsed	mn09_203a	1.2118	Y	141.16809
407	Spectrogram 1	1	13587.4074	13587.544	0	2100	1576.4855	other	squelch	mn09_203a	245.818	N	153.0804706
408	Spectrogram 1	1	13589.7593	13589.896	30	2970	1578.8374	other	squelch	mn09_203a	2.3519	Y	151.7222436
409	Spectrogram 1	1	13590.7217	13590.8242	45	2205	1579.7998	other	squelch	mn09_203a	0.9624	Y	149.0243336
410	Spectrogram 1	1	13730.3923	13730.5062	13.575	2524.887	1719.4704	other	squelch	mn09_203a	139.6706	Y	151.2562135
411	Spectrogram 1	1	13731.7989	13731.9754	13.575	2199.095	1720.877	LF pulsed	squish	mn09_203a	1.4066	Y	153.3756854
412	Spectrogram 1	1	13732.52232	13732.7044	40.724	2076.923	1721.6004	LF pulsed	squelch	mn09_203a	0.72342	Y	150.682005
413	Spectrogram 1	1	13763.16983	13763.99615	578.74	3661.417	1752.248	LF pulsed	LF pulsed	mn09_203a	30.64751	Y	151.9425345
414	Spectrogram 1	1	13764.30723	13764.57943	1062.992	2704.724	1753.3854	other	Buzz	mn09_203a	1.1374	Y	151.3981043
415	Spectrogram 1	1	13765.0009	13767.9223	95.023	3882.353	1754.079	LF pulsed	LF pulsed	mn09_203a	0.69367	Y	151.6633785
416	Spectrogram 1	1	13836.1154	13836.5481	0	3719.457	1825.1935	other	squelch	mn09_203a	71.1145	N	145.9754797
417	Spectrogram 1	1	13886.7692	13887.0156	283.465	4889.764	1875.8473	other	squelch	mn09_203a	50.6538	N	139.8987391
418	Spectrogram 1	1	13889.426	13889.5399	0	1491.979	1878.5041	LF pulsed	snort	mn09_203a	2.6568	Y	135.133125
419	Spectrogram 1	1	13890.2839	13890.5575	0	1090.909	1879.362	LF pulsed	snort	mn09_203a	0.8579	Y	128.8817478
420	Spectrogram 1	1	13892.6196	13893.1207	0	3352.941	1881.6977	LF pulsed	LF pulsed	mn09_203a	2.3357	N	135.825869
421	Spectrogram 1	1	13902.2738	13902.6782	0	4379.679	1891.3519	LF pulsed	snort	mn09_203a	9.6542	N	142.23494
422	Spectrogram 1	1	13921.5344	13921.9615	0	3689.84	1910.6125	LF pulsed	snort	mn09_203a	19.2606	Y	140.427815
423	Spectrogram 1	1	13923.7212	13924.1483	0	3737.968	1912.7993	LF pulsed	snort	mn09_203a	2.1868	Y	143.4034391
424	Spectrogram 1	1	13926.2957	13926.4665	0	3481.283	1915.3738	LF pulsed	snort	mn09_203a	2.5745	N	144.0286111
425	Spectrogram 1	1	13929.1282	13929.356	80.214	3160.428	1918.2063	LF pulsed	snort	mn09_203a	2.8325	Y	144.2323061
426	Spectrogram 1	1	13930.6784	13930.8094	1219.251	5550.802	1919.7565	HF tonal	HF tonal	mn09_203a	1.5502	Y	148.2562873
427	Spectrogram 1	1	13930.9916	13931.0941	0	2454.545	1920.0697	LF pulsed	snort	mn09_203a	0.3132	Y	148.9236843
428	Spectrogram 1	1	14114.2854	14114.878	248.031	3437.008	2103.3635	LF pulsed	LF pulsed	mn09_203a	183.2938	N	148.9846529
429	Spectrogram 1	1	14571.2333	14571.7792	248.031	2645.669	2560.3114	other	squish	mn09_203a	456.9479	N	132.3321684
430	Spectrogram 1	1	14578.0442	14578.21929	212.598	3496.063	2567.1223	LF pulsed	squish	mn09_203a	6.8109	Y	129.0095542
551	Spectrogram 1	1	14578.3464	14578.57708	196.532	3572.254	2567.4245	other	squelch	mn09_203a	0.3022	Y	132.6297942
431	Spectrogram 1	1	14587.5913	14587.8909	519.685	3732.283	2576.6694	other	squelch	mn09_203a	9.2449	N	148.0540327
432	Spectrogram 1	1	15682.0836	15682.25775	165.354	3188.976	3671.1617	other	squelch	mn09_203a	1094.4923	Y	141.6682128
552	Spectrogram 1	1	15682.33308	15682.52139	184.971	1815.029	3671.4112	other	squelch	mn09_203a	0.24948	Y	142.5272513
433	Spectrogram 1	1	15683.2154	15683.4418	118.11	3236.22	3672.2935	LF pulsed	LF pulsed	mn09_203a	0.88232	Y	137.9049277
434	Spectrogram 1	1	15696.2373	15696.6758	37.975	2253.165	3685.3154	LF pulsed	Thwop	mn09_203a	13.0219	N	138.4410718
435	Spectrogram 1	1	15698.7771	15699.1587	0	2860.759	3687.8552	LF pulsed	LF pulsed	mn09_203a	2.5398	Y	142.5285535
436	Spectrogram 1	1	15700.6735	15701.0265	0	3075.949	3689.7516	LF pulsed	pseudo-thwop	mn09_203a	1.8964	Y	140.2633943
437	Spectrogram 1	1	15703.4013	15703.8398	50.633	2493.671	3692.4794	LF pulsed	pseudo-thwop	mn09_203a	2.7278	Y	142.140018
438	Spectrogram 1	1	15705.5027	15705.9526	12.658	2037.975	3694.5808	LF pulsed	pseudo-thwop	mn09_203a	2.1014	Y	142.0249749
439	Spectrogram 1	1	15707.5871	15707.7352	37.975	2405.063	3696.6652	LF pulsed	snort	mn09_203a	2.0844	Y	143.1711426
440	Spectrogram 1	1	15709.6088	15709.9163	25.316	2443.038	3698.6869	LF pulsed	LF pulsed	mn09_203a	2.0217	Y	145.6953698
441	Spectrogram 1	1	15727.801	15728.2566	75.949	2139.241	3716.8791	LF pulsed	pseudo-thwop	mn09_203a	18.1922	Y	138.0280514
442	Spectrogram 1	1	15729.9878	15730.2384	12.658	2746.835	3719.0659	LF pulsed	snort	mn09_203a	2.1868	Y	143.5434927
443	Spectrogram 1	1	15730.4314	15730.9211	0	2949.367	3719.5095	LF pulsed	LF pulsed	mn09_203a	0.4436	Y	141.4930464
444	Spectrogram 1	1	15732.6124	15732.863	63.291	1544.304	3721.6905	LF pulsed	snort	mn09_203a	2.181	Y	139.3778513
445	Spectrogram 1	1	15740.8447	15741.249	63.291	2075.949	3729.9228	LF pulsed	snort	mn09_203a	8.2323	N	137.739738
446	Spectrogram 1	1	15749.7071	15750.0602	0	1329.114	3738.7852	LF pulsed	LF pulsed	mn09_203a	8.8624	N	129.977537
447	Spectrogram 1	1	15752.8507	15753.2493	75.949	1189.873	3741.9288	LF pulsed	LF pulsed	mn09_203a	3.1436	N	133.8017447
448	Spectrogram 1	1	15756.5667	15756.7375	12.658	1088.608	3745.6448	LF pulsed	snort	mn09_203a	3.716	N	132.8989858
449	Spectrogram 1	1	15781.4136	15781.8692	75.949	2189.873	3770.4917	LF pulsed	pseudo-thwop	mn09_203a	24.8469	N	136.4698939
450	Spectrogram 1	1	15796.2279	15796.8145	0	2240.506	3785.306	LF pulsed	LF pulsed	mn09_203a	14.8143	N	134.736122
451	Spectrogram 1	1	15802.7225	15802.8364	0	1417.722	3791.8006	other	squelch	mn09_203a	6.4946	N	141.9325071
452	Spectrogram 1	1	15824.5409	15825.0193	0	2645.57	3813.619	LF pulsed	pseudo-thwop	mn09_203a	21.8184	N	135.2818306
453	Spectrogram 1	1	15828.0914	15828.2964	0	2430.38	3817.1695	LF pulsed	snort	mn09_203a	3.5505	Y	141.7713321
454	Spectrogram 1	1	15829.1161	15829.4862	177.215	3012.658	3818.1942	LF pulsed	LF pulsed	mn09_203a	1.0247	Y	134.1153588
455	Spectrogram 1	1	15829.7881	15830.0557	25.316	974.684	3818.8662	LF pulsed	LF pulsed	mn09_203a	0.672	Y	135.0213542
456	Spectrogram 1	1	15830.4259	15830.9213	37.975	1265.823	3819.504	LF pulsed	LF pulsed	mn09_203a	0.6378	Y	130.5959823
457	Spectrogram 1	1	16197.2298	16197.4292	28.169	3000	4186.3079	other	Grunt	mn09_203a	366.8039	N	155.4002597
458	Spectrogram 1	1	16216.8282	16217.44866	0	3690.141	4205.9063	LF pulsed	Thwop	mn09_203a	19.5984	N	153.9026836
460	Spectrogram 1	1	16241.1479	16241.8753	0	3563.38	4230.226	LF pulsed	Thwop	mn09_203a	24.3197	N	148.9522354
1	Spectrogram 1	1	3399.79575	3399.931848	0	1140.351	3399.7958	LF tonal	Bop	mn09_203b		Y	139.314272
2	Spectrogram 1	1	3400.174881	3400.31098	9.74	1753.247	3400.1749	LF tonal	Bop	mn09_203b	0.379131	Y	156.3453154
5	Spectrogram 1	1	4014.84024	4016.074847	0	2929.825	4014.8402	LF pulsed	whup	mn09_203b	614.665359	N	145.360891
6	Spectrogram 1	1	4172.7184	4173.194744	263.158	1350.877	4172.7184	LF tonal	LF tonal	mn09_203b	157.87816	N	139.1346298
8	Spectrogram 1	1	4906.058002	4906.276732	105.263	1263.158	4906.058	LF pulsed	knock	mn09_203b	733.339602	N	133.5841419
9	Spectrogram 1	1	5933.108225	5935.713539	0	2000	5933.1082	LF pulsed	LF pulsed	mn09_203b	1027.050223	N	120.696541
10	Spectrogram 1	1	6175.924488	6176.206406	35.088	1438.596	6175.9245	LF pulsed	knock	mn09_203b	242.816263	N	127.8067527
11	Spectrogram 1	1	6230.86066	6231.360808	526.316	1263.158	6230.8607	LF tonal	Grunt	mn09_203b	54.936172	Y	130.5276498
12	Spectrogram 1	1	6231.793871	6232.096328	403.509	1035.088	6231.7939	LF tonal	Grunt	mn09_203b	0.933211	Y	128.2837198
13	Spectrogram 1	1	6238.482175	6239.315379	96.864	719.298	6238.4822	LF pulsed	whup	mn09_203b	6.688304	N	131.0452298
14	Spectrogram 1	1	6464.02851	6464.462246	0	473.684	6464.0285	other	Grunt/squelch	mn09_203b	225.546335	N	131.695289
15	Spectrogram 1	1	6475.421898	6476.361548	0	2228.07	6475.4219	LF pulsed	whup	mn09_203b	11.393388	N	151.3927569
16	Spectrogram 1	1	6748.646354	6749.084176	122.807	473.684	227.3307	LF tonal	Bop	mn09_203b	273.224456	Y	123.9466347
17	Spectrogram 1	1	6749.291318	6749.583199	0	847.403	227.9757	LF pulsed	knock	mn09_203b	0.644964	Y	133.0432311
18	Spectrogram 1	1	6751.144	6751.412086	52.632	614.035	229.8284	other	Grunt	mn09_203b	1.852682	Y	128.2807215
19	Spectrogram 1	1	6754.172939	6754.660994	105.263	614.035	232.8573	other	Grunt	mn09_203b	3.028939	N	126.6871169
20	Spectrogram 1	1	7322.89565	7323.63447	87.719	3052.632	801.58	LF pulsed	whup	mn09_203b	568.722711	N	155.8583346
21	Spectrogram 1	1	7329.626137	7329.811735	52.632	4614.035	808.3105	LF tonal	Bop	mn09_203b	6.730487	Y	155.490853
22	Spectrogram 1	1	7329.957373	7330.190684	0	4508.772	808.6418	LF tonal	Bop	mn09_203b	0.331236	Y	158.5766966
23	Spectrogram 1	1	7330.430396	7330.67786	140.351	4421.053	809.1148	LF tonal	Bop	mn09_203b	0.473023	Y	158.7186905
24	Spectrogram 1	1	7330.987191	7331.200285	175.439	4771.93	809.6716	LF tonal	Bop	mn09_203b	0.556795	Y	158.7975217
25	Spectrogram 1	1	7331.502742	7331.770828	105.263	4526.316	810.1871	LF tonal	Bop	mn09_203b	0.515551	Y	156.5968734
26	Spectrogram 1	1	7341.0047	7341.210921	210.526	4543.86	819.6891	LF tonal	Bop	mn09_203b	9.501958	Y	146.8074501
27	Spectrogram 1	1	7341.405044	7341.677241	70.175	4543.86	820.0894	LF tonal	Bop	mn09_203b	0.400344	Y	153.0829843
28	Spectrogram 1	1	7341.736783	7342.073609	87.719	4491.228	820.4212	LF tonal	Bop	mn09_203b	0.331739	Y	154.2801024
29	Spectrogram 1	1	7342.912239	7343.084089	17.544	4403.509	821.5966	LF tonal	Bop	mn09_203b	1.175456	Y	153.9095139
30	Spectrogram 1	1	7343.304057	7343.49653	35.088	4333.333	821.9884	LF tonal	Bop	mn09_203b	0.391818	Y	160.821693
31	Spectrogram 1	1	7343.957088	7344.165899	52.632	4385.965	822.6415	LF tonal	Bop	mn09_203b	0.653031	Y	160.7450681
32	Spectrogram 1	1	7344.438096	7344.616994	140.351	4526.316	823.1225	LF tonal	Bop	mn09_203b	0.481008	Y	160.5540907
33	Spectrogram 1	1	7359.993068	7360.180006	105.263	3771.93	838.6774	LF pulsed	knock	mn09_203b	15.554972	Y	137.5712224
34	Spectrogram 1	1	7360.175298	7360.627244	58.442	2230.519	838.8597	LF pulsed	LF pulsed	mn09_203b	0.18223	Y	133.2179312
35	Spectrogram 1	1	7360.825493	7360.99047	175.439	3631.579	839.5099	LF tonal	Bop	mn09_203b	0.650195	Y	152.9501792
36	Spectrogram 1	1	7361.140184	7361.470709	105.263	3210.526	839.8246	LF tonal	Bop	mn09_203b	0.314691	Y	144.3177729
37	Spectrogram 1	1	7361.509594	7362.598382	52.632	7614.035	840.194	complex	LF and HF pulsed and tonal	mn09_203b	0.36941	Y	151.241527
38	Spectrogram 1	1	7362.870579	7363.103891	175.439	4877.193	841.555	LF tonal	Bop	mn09_203b	1.360985	Y	155.4120607
39	Spectrogram 1	1	7363.239989	7363.410122	35.088	4982.456	841.9244	LF tonal	Bop	mn09_203b	0.36941	Y	161.1035848
40	Spectrogram 1	1	7364.008461	7364.173437	140.351	4859.649	842.6928	LF tonal	Bop	mn09_203b	0.768472	Y	156.8758461
41	Spectrogram 1	1	7364.309335	7364.581532	122.807	5140.351	842.9937	LF tonal	Bop	mn09_203b	0.300874	Y	155.8398446
42	Spectrogram 1	1	7364.819594	7365.005192	122.807	4947.368	843.504	LF tonal	Bop	mn09_203b	0.510259	Y	159.1470389
43	Spectrogram 1	1	7365.293901	7365.465751	140.351	4877.193	843.9783	LF tonal	Bop	mn09_203b	0.474307	Y	161.899629
44	Spectrogram 1	1	7365.78883	7365.946932	70.175	4877.193	844.4732	LF tonal	Bop	mn09_203b	0.494929	Y	158.7837599
45	Spectrogram 1	1	7559.318947	7560.32144	0	578.947	1038.0033	LF pulsed	LF pulsed	mn09_203b	193.530117	N	133.7355967
47	Spectrogram 1	1	7700.122781	7700.957104	70.175	7456.14	1178.8072	LF pulsed	Thwop	mn09_203b	140.803834	N	159.2618765
49	Spectrogram 1	1	7715.349013	7715.568981	157.895	2280.702	1194.0334	LF pulsed	knock	mn09_203b	15.226232	Y	137.1928695
50	Spectrogram 1	1	7715.541485	7715.733957	1508.772	7877.193	1194.2259	HF tonal	HF tonal	mn09_203b	0.192472	Y	145.8036019
51	Spectrogram 1	1	7715.816445	7716.13265	1035.088	7807.018	1194.5008	HF tonal	HF tonal	mn09_203b	0.27496	Y	138.901911
52	Spectrogram 1	1	7716.596646	7716.761622	192.982	4315.789	1195.281	LF tonal	Bop	mn09_203b	0.780201	Y	145.4285945
53	Spectrogram 1	1	7716.91285	7717.077827	122.807	7842.105	1195.5972	LF tonal	Bop	mn09_203b	0.316204	Y	162.8865701
54	Spectrogram 1	1	7717.256551	7717.531511	140.351	7789.474	1195.9409	LF tonal	Bop	mn09_203b	0.343701	Y	163.5453255
55	Spectrogram 1	1	7717.689614	7718.057373	105.263	7719.298	1196.374	LF tonal	Bop	mn09_203b	0.433063	Y	162.0945111
56	Spectrogram 1	1	7718.315149	7718.576361	122.807	7771.93	1196.9995	complex	Bop/squeak	mn09_203b	0.625535	Y	166.5396364
57	Spectrogram 1	1	7718.854758	7719.160652	105.263	7754.386	1197.5391	complex	Bop/squeak	mn09_203b	0.539609	Y	165.9429457
58	Spectrogram 1	1	7719.504353	7719.940852	140.351	7754.386	1198.1887	complex	Bop/squeak	mn09_203b	0.649595	Y	164.7367591
59	Spectrogram 1	1	7864.904495	7865.110715	192.982	964.912	1343.5889	LF tonal	Bop	mn09_203b	145.400142	Y	136.456866
60	Spectrogram 1	1	7865.849672	7866.066203	175.439	894.737	1344.5341	LF tonal	Bop	mn09_203b	0.945177	Y	135.7552955
61	Spectrogram 1	1	8098.299405	8099.647755	70.175	6192.982	1576.9838	LF pulsed	whup	mn09_203b	232.449733	N	151.0891141
62	Spectrogram 1	1	8140.275294	8140.942073	175.439	3473.684	1618.9597	LF pulsed	whup	mn09_203b	41.975889	N	153.1965297
63	Spectrogram 1	1	8191.445228	8192.454797	175.439	2157.895	1670.1296	LF pulsed	whup	mn09_203b	51.169934	N	153.966737
64	Spectrogram 1	1	8313.405044	8314.494742	140.351	5491.228	1792.0894	LF pulsed	whup	mn09_203b	121.959816	N	150.6023859
65	Spectrogram 1	1	8351.462078	8352.593998	157.895	6842.105	1830.1464	LF pulsed	whup	mn09_203b	38.057034	N	151.3231013
66	Spectrogram 1	1	8355.618759	8355.907271	149.123	587.719	1834.3031	LF tonal	Grunt	mn09_203b	4.156681	N	142.5506565
67	Spectrogram 1	1	8484.945286	8485.217096	140.351	614.035	1963.6297	LF tonal	Grunt	mn09_203b	129.326527	Y	130.593774
68	Spectrogram 1	1	8485.625778	8485.878533	157.895	614.035	1964.3102	LF tonal	Grunt	mn09_203b	0.680492	Y	127.7297511
69	Spectrogram 1	1	8486.209058	8486.481914	122.807	561.404	1964.8934	other	Grunt	mn09_203b	0.58328	Y	131.1165349
70	Spectrogram 1	1	8486.870107	8487.107449	140.351	561.404	1965.5545	other	Grunt	mn09_203b	0.661049	Y	128.3550071
71	Spectrogram 1	1	8487.433944	8487.677992	87.719	543.86	1966.1183	other	Grunt	mn09_203b	0.563837	Y	127.4000173
72	Spectrogram 1	1	8529.277875	8529.539087	105.263	561.404	2007.9623	LF tonal	Grunt	mn09_203b	41.843931	N	138.7486995
74	Spectrogram 1	1	8596.742696	8597.714357	157.895	6701.754	2075.4271	LF pulsed	whup	mn09_203b	67.464821	N	154.6899216
75	Spectrogram 1	1	8684.819631	8685.025851	70.175	5614.035	2163.504	LF tonal	Bop	mn09_203b	88.076935	Y	151.7123579
76	Spectrogram 1	1	8685.15831	8685.411065	52.632	5192.982	2163.8427	LF tonal	other	mn09_203b	0.338679	Y	143.0068259
77	Spectrogram 1	1	8685.52078	8685.727	17.544	6631.579	2164.2052	LF tonal	Bop	mn09_203b	0.36247	Y	157.5079469
78	Spectrogram 1	1	8685.795741	8686.208213	17.544	5666.667	2164.4801	LF tonal	other	mn09_203b	0.274961	Y	143.9396508
79	Spectrogram 1	1	8686.263173	8686.519295	35.088	6192.982	2164.9476	LF tonal	Bop	mn09_203b	0.467432	Y	159.8283397
80	Spectrogram 1	1	8686.606874	8686.84059	17.544	5368.421	2165.2913	LF tonal	other	mn09_203b	0.343701	Y	144.8104818
81	Spectrogram 1	1	8686.964322	8687.198039	52.632	4929.825	2165.6487	LF tonal	Bop	mn09_203b	0.357448	Y	155.6393242
82	Spectrogram 1	1	8691.591853	8691.935554	52.632	3614.035	2170.2762	LF tonal	other	mn09_203b	4.627531	Y	136.562475
83	Spectrogram 1	1	8692.059286	8692.27238	87.719	6157.895	2170.7437	LF tonal	Bop	mn09_203b	0.467433	Y	159.8389437
85	Spectrogram 1	1	8692.966656	8693.090388	52.632	4491.228	2171.651	LF tonal	Bop	mn09_203b	0.90737	Y	149.2678987
86	Spectrogram 1	1	8693.324104	8693.647183	87.719	7245.614	2172.0085	LF tonal	Bop	mn09_203b	0.357448	Y	147.4289677
87	Spectrogram 1	1	8694.265844	8694.451442	87.719	491.228	2172.9502	LF tonal	Bop	mn09_203b	0.94174	Y	130.7139402
88	Spectrogram 1	1	8695.468796	8695.68189	105.263	1070.175	2174.1532	LF tonal	Grunt	mn09_203b	1.202952	Y	140.2498504
89	Spectrogram 1	1	8698.00292	8698.204322	122.807	1263.158	2176.6873	LF tonal	Bop	mn09_203b	2.534124	Y	131.5779228
90	Spectrogram 1	1	8698.298503	8698.525345	280.702	1526.316	2176.9829	LF tonal	Bop	mn09_203b	0.295583	Y	130.0127207
91	Spectrogram 1	1	8705.93696	8706.617958	17.544	7368.421	2184.6213	other	Thwop	mn09_203b	7.638457	N	158.6477893
92	Spectrogram 1	1	8714.407074	8714.543599	107.143	1081.169	2193.0914	LF pulsed	LF pulsed	mn09_203b	8.470114	Y	136.5173572
93	Spectrogram 1	1	8714.585969	8714.750741	35.088	1578.947	2193.2703	LF tonal	Grunt	mn09_203b	0.178895	Y	143.1902628
94	Spectrogram 1	1	8834.783929	8834.921409	17.544	508.772	2313.4683	LF pulsed	knock	mn09_203b	120.19796	Y	135.0724605
95	Spectrogram 1	1	8836.770518	8837.475105	70.175	1333.333	2315.4549	LF pulsed	whup	mn09_203b	1.986589	Y	131.1048573
96	Spectrogram 1	1	8838.080018	8838.299986	192.982	929.825	2316.7644	LF tonal	Grunt	mn09_203b	1.3095	Y	128.9450915
97	Spectrogram 1	1	8848.047334	8848.985637	35.088	6701.754	2326.7317	LF pulsed	whup	mn09_203b	9.967316	Y	149.2821896
99	Spectrogram 1	1	8849.63712	8850.008317	35.088	561.404	2328.3215	LF pulsed	LF pulsed	mn09_203b	1.589786	Y	135.2233339
100	Spectrogram 1	1	8850.766006	8850.930982	0	684.211	2329.4504	LF pulsed	knock	mn09_203b	1.128886	Y	134.9429046
101	Spectrogram 1	1	8938.037357	8938.209208	140.351	1859.649	2416.7217	LF tonal	Bop	mn09_203b	87.271351	N	141.2108268
102	Spectrogram 1	1	9099.45171	9100.273525	105.263	2333.333	2578.1361	LF pulsed	whup	mn09_203b	161.414353	N	150.7832438
104	Spectrogram 1	1	9110.915091	9111.044324	87.719	2929.825	2589.5995	LF pulsed	knock	mn09_203b	11.463381	Y	140.9581929
105	Spectrogram 1	1	9111.183177	9111.36916	194.805	1792.208	2589.8676	LF pulsed	knock	mn09_203b	0.268086	Y	140.5161262
106	Spectrogram 1	1	9130.621666	9131.762752	122.807	3754.386	2609.306	LF pulsed	whup	mn09_203b	19.438489	N	153.3333792
107	Spectrogram 1	1	9254.425131	9255.387761	157.895	4140.351	2733.1095	LF pulsed	whup	mn09_203b	123.803465	N	151.2598194
108	Spectrogram 1	1	9306.28644	9307.232964	35.088	2245.614	2784.9708	LF pulsed	whup	mn09_203b	51.861309	N	150.2694189
109	Spectrogram 1	1	9342.438096	9343.671946	87.719	3070.175	2821.1225	LF pulsed	whup	mn09_203b	36.151656	N	150.6300707
110	Spectrogram 1	1	9443.849466	9444.942434	17.544	2333.333	2922.5338	LF pulsed	whup	mn09_203b	101.41137	N	151.8328164
111	Spectrogram 1	1	9539.981604	9540.992084	70.175	3298.246	3018.666	LF pulsed	whup	mn09_203b	96.132138	N	150.8766085
112	Spectrogram 1	1	9584.413464	9585.461918	87.719	6473.684	3063.0978	LF pulsed	whup	mn09_203b	44.43186	N	151.6089435
113	Spectrogram 1	1	9708.084229	9709.192191	186.047	3274.419	3186.7686	LF pulsed	whup	mn09_203b	123.670765	N	150.3401803
114	Spectrogram 1	1	9745.671573	9746.599565	93.023	3237.209	3224.3559	LF pulsed	whup	mn09_203b	37.587344	N	152.2424445
115	Spectrogram 1	1	9791.178272	9792.388098	111.628	2269.767	3269.8626	LF pulsed	whup	mn09_203b	45.506699	N	149.6204174
116	Spectrogram 1	1	9846.009781	9846.147261	74.419	1413.953	3324.6942	LF tonal	Bop	mn09_203b	54.831509	Y	144.0597762
117	Spectrogram 1	1	9846.353481	9846.525332	18.605	4204.651	3325.0379	LF tonal	Bop	mn09_203b	0.3437	Y	154.1313322
118	Spectrogram 1	1	9846.827788	9847.027135	37.209	3404.651	3325.5122	LF tonal	Bop	mn09_203b	0.474307	Y	156.6832255
119	Spectrogram 1	1	9847.611426	9847.77062	111.628	3497.674	3326.2958	LF tonal	Bop	mn09_203b	0.783638	Y	151.4971701
120	Spectrogram 1	1	9848.078858	9848.326323	93.023	3293.023	3326.7632	LF tonal	Bop	mn09_203b	0.467432	Y	158.076633
121	Spectrogram 1	1	9852.225731	9852.363211	167.442	1637.209	3330.9101	LF tonal	Bop	mn09_203b	4.146873	Y	141.2687652
122	Spectrogram 1	1	9852.610676	9852.768778	130.233	4744.186	3331.2951	LF tonal	Bop	mn09_203b	0.384945	Y	155.8561177
123	Spectrogram 1	1	9853.036864	9853.263707	167.442	4316.279	3331.7212	LF tonal	Bop	mn09_203b	0.426188	Y	158.3236123
124	Spectrogram 1	1	9865.112664	9865.284515	148.837	2455.814	3343.797	LF tonal	Bop	mn09_203b	12.0758	Y	149.9280861
125	Spectrogram 1	1	9865.552601	9865.765695	167.442	3013.953	3344.237	LF tonal	Bop	mn09_203b	0.439937	Y	154.1128636
126	Spectrogram 1	1	9883.842891	9884.581541	55.814	4595.349	3362.5273	other	Thwop	mn09_203b	18.29029	N	158.9993423
128	Spectrogram 1	1	9899.422007	9900.110879	37.209	2679.07	3378.1064	other	Thwop	mn09_203b	15.579116	N	152.9360317
130	Spectrogram 1	1	9957.848044	9958.831028	93.023	3237.209	3436.5324	LF pulsed	whup	mn09_203b	58.426037	N	149.6667429
131	Spectrogram 1	1	10344.46565	10345.58611	111.628	6772.093	3823.15	LF pulsed	whup	mn09_203b	386.617606	N	152.2265311
132	Spectrogram 1	1	10374.80514	10375.79499	74.419	4632.558	3853.4895	LF pulsed	whup	mn09_203b	30.33949	N	154.3773107
133	Spectrogram 1	1	10435.7453	10435.9034	55.814	5041.86	3914.4297	LF tonal	Bop	mn09_203b	60.94016	Y	152.6031697
134	Spectrogram 1	1	10436.02713	10436.19211	0	1134.884	3914.7115	LF pulsed	knock	mn09_203b	0.28183	Y	139.1114019
135	Spectrogram 1	1	10436.33646	10436.55643	37.209	7311.628	3915.0208	LF tonal	Bop	mn09_203b	0.30933	Y	157.8320347
136	Spectrogram 1	1	10436.65066	10436.9423	37.209	6995.349	3915.335	LF pulsed	snort	mn09_203b	0.3142	Y	149.3627641
137	Spectrogram 1	1	10437.00063	10437.24383	55.814	7516.279	3915.685	LF tonal	Bop	mn09_203b	0.34997	Y	159.4192968
138	Spectrogram 1	1	10445.05361	10445.36982	93.023	7497.674	3923.738	LF tonal	squish	mn09_203b	8.05298	Y	128.497
139	Spectrogram 1	1	10445.53479	10445.7887	55.814	7125.581	3924.2192	LF tonal	Bop	mn09_203b	0.48118	Y	153.5314308
140	Spectrogram 1	1	10445.88537	10446.14658	18.605	7125.581	3924.5697	LF pulsed	snort	mn09_203b	0.35058	Y	143.3451543
141	Spectrogram 1	1	10446.25287	10446.48864	55.814	7646.512	3924.9372	LF tonal	Bop	mn09_203b	0.3675	Y	160.9222258
142	Spectrogram 1	1	10527.70193	10528.40308	74.419	6865.116	4006.3863	LF pulsed	whup	mn09_203b	81.44906	N	155.4784523
143	Spectrogram 1	1	10770.10471	10770.7563	57.6	3244.4	4248.7891	other	Thwop	mn09_203b	242.40278	N	157.1509591
145	Spectrogram 1	1	10865.38094	10865.69293	0	5836.576	4344.0653	LF tonal	squish	mn09_203b	95.27623	Y	133.2757648
146	Spectrogram 1	1	10865.84162	10866.04296	0	6730.418	4344.526	LF tonal	Bop	mn09_203b	0.46068	Y	151.3459385
147	Spectrogram 1	1	10866.27652	10866.43759	0	6647.836	4344.9609	LF tonal	Bop	mn09_203b	0.4349	Y	154.7551457
148	Spectrogram 1	1	10872.07982	10872.51143	35.019	4949.416	4350.7642	LF tonal	squish	mn09_203b	5.8033	Y	132.165978
149	Spectrogram 1	1	10872.64623	10872.85965	0	5698.145	4351.3306	LF tonal	Bop	mn09_203b	0.56641	Y	148.6244628
150	Spectrogram 1	1	10873.00864	10873.20998	0	5718.791	4351.693	LF tonal	Bop	mn09_203b	0.36241	Y	152.2147181
151	Spectrogram 1	1	10873.34286	10873.56434	0	5656.854	4352.0272	LF tonal	Bop	mn09_203b	0.33422	Y	154.7859544
152	Spectrogram 1	1	10889.43318	10890.15989	0	5904.6	4368.1176	other	Thwop	mn09_203b	16.09032	N	159.0520016
154	Spectrogram 1	1	10999.63852	11000.23762	0	6069.763	4478.3229	other	Thwop	mn09_203b	110.20534	N	158.7496767
156	Spectrogram 1	1	11101.2065	11101.89732	0	5615.563	4579.8909	other	Thwop	mn09_203b	101.56798	N	159.7300968
158	Spectrogram 1	1	11159.74229	11159.89128	2931.654	6978.163	4638.4267	HF tonal	HF tonal	mn09_203b	58.53579	Y	152.6970999
159	Spectrogram 1	1	11160.24161	11160.40671	3695.536	6276.218	4638.926	HF tonal	HF tonal	mn09_203b	0.49932	Y	149.7087246
160	Spectrogram 1	1	11160.84966	11160.97851	0	5512.336	4639.534	LF tonal	Bop	mn09_203b	0.60805	Y	155.8382471
161	Spectrogram 1	1	11161.2161	11161.3369	0	5243.945	4639.9005	LF tonal	Bop	mn09_203b	0.36644	Y	159.1263428
163	Spectrogram 1	1	11161.79193	11162.03097	0	6111.054	4640.4763	complex	Bop/squeak	mn09_203b	0.57583	Y	161.901829
164	Spectrogram 1	1	11162.37179	11162.71672	0	5698.145	4641.0562	complex	Bop/squeak	mn09_203b	0.57986	Y	158.2022577
165	Spectrogram 1	1	11163.05232	11163.3825	0	6730.418	4641.7367	complex	Bop/squeak	mn09_203b	0.68053	Y	158.9589973
166	Spectrogram 1	1	11163.8094	11164.07491	0	6565.254	4642.4938	complex	Bop/squeak	mn09_203b	0.75708	Y	160.6263724
167	Spectrogram 1	1	11164.5745	11164.92045	0	6400.091	4643.2589	complex	Bop/squeak	mn09_203b	0.7651	Y	159.9696764
168	Spectrogram 1	1	11165.25905	11165.58623	0	6317.509	4643.9434	complex	Bop/squeak	mn09_203b	0.68455	Y	162.387362
169	Spectrogram 1	1	11165.94361	11166.2853	0	6379.445	4644.628	complex	Bop/squeak	mn09_203b	0.68456	Y	160.9864613
170	Spectrogram 1	1	11172.06078	11172.29031	1734.218	6111.054	4650.7452	HF tonal	HF tonal	mn09_203b	6.11717	Y	149.9881463
171	Spectrogram 1	1	11172.77755	11172.98846	0	5553.627	4651.4619	complex	Bop/squeak	mn09_203b	0.71677	Y	164.9749358
172	Spectrogram 1	1	11173.41781	11173.76742	0	5966.536	4652.1022	complex	Bop/squeak	mn09_203b	0.64026	Y	169.9157258
173	Spectrogram 1	1	11174.23928	11174.47981	0	7143.327	4652.9237	complex	Bop/squeak	mn09_203b	0.82147	Y	169.5287218
174	Spectrogram 1	1	11180.18991	11180.814	0	5367.818	4658.8743	other	Thwop	mn09_203b	5.95063	N	157.1267083
176	Spectrogram 1	1	11221.37048	11222.25638	0	4769.1	4700.0549	LF pulsed	whup	mn09_203b	41.18057	N	155.3153051
177	Spectrogram 1	1	11329.01734	11329.28714	0	4954.909	4807.7017	LF tonal	squish	mn09_203b	107.64686	Y	133.134506
178	Spectrogram 1	1	11329.37975	11329.52472	0	4934.263	4808.0641	LF tonal	Bop	mn09_203b	0.36241	Y	154.9881535
179	Spectrogram 1	1	11329.67997	11329.8797	0	4914.397	4808.3643	LF pulsed	knock	mn09_203b	0.30022	Y	137.200352
180	Spectrogram 1	1	11330.02002	11330.22136	0	5078.782	4808.7044	LF tonal	Bop	mn09_203b	0.34005	Y	157.2221788
181	Spectrogram 1	1	11333.23413	11333.57238	0	5574.272	4811.9185	LF tonal	squish	mn09_203b	3.21411	Y	133.6115025
182	Spectrogram 1	1	11333.77775	11333.96298	0	5305.882	4812.4621	LF tonal	Bop	mn09_203b	0.54362	Y	143.8213266
183	Spectrogram 1	1	11334.12808	11334.2811	0	5532.982	4812.8125	LF tonal	Bop	mn09_203b	0.35033	Y	149.0917306
184	Spectrogram 1	1	11334.50257	11334.61935	0	5326.527	4813.1869	LF tonal	Bop	mn09_203b	0.37449	Y	147.3860711
185	Spectrogram 1	1	11352.93745	11353.57897	0	5223.3	4831.6218	other	Thwop	mn09_203b	18.43488	N	158.7855147
187	Spectrogram 1	1	11703.7157	11704.73448	0	4665.872	5182.4001	LF pulsed	whup	mn09_203b	350.77825	N	147.2402436
188	Spectrogram 1	1	11804.91331	11805.81934	0	5491.691	5283.5977	LF pulsed	whup	mn09_203b	101.19761	N	152.2315568
189	Spectrogram 1	1	12059.44289	12060.4214	0	5264.591	5538.1273	LF pulsed	whup	mn09_203b	254.52958	N	150.0555764
190	Spectrogram 1	1	12202.80281	12202.92361	0	4211.673	5681.4872	LF tonal	Bop	mn09_203b	143.35992	Y	152.1725027
191	Spectrogram 1	1	12203.25381	12203.40683	0	3922.636	5681.9382	LF tonal	Bop	mn09_203b	0.451	Y	154.7408377
192	Spectrogram 1	1	12203.88602	12204.01891	0	2952.3	5682.5704	LF tonal	Bop	mn09_203b	0.63221	Y	157.6934513
193	Spectrogram 1	1	12204.53961	12204.66444	0	1858.091	5683.224	LF tonal	Bop	mn09_203b	0.65359	Y	153.3196458
194	Spectrogram 1	1	12205.1396	12205.31276	0	1403.891	5683.824	LF tonal	Bop	mn09_203b	0.59999	Y	143.5098152
195	Spectrogram 1	1	12211.71586	12212.94458	0	5615.563	5690.4002	complex	complex	mn09_203b	6.57626	Y	154.0171707
196	Spectrogram 1	1	12213.41975	12213.79309	0	4769.1	5692.1041	complex	Bop/squeak	mn09_203b	1.70389	Y	166.164266
197	Spectrogram 1	1	12214.30967	12214.63197	0	5656.854	5692.994	complex	Bop/squeak	mn09_203b	0.88992	Y	168.462099
198	Spectrogram 1	1	12215.02644	12215.33248	0	1486.473	5693.7108	LF tonal	Grunt	mn09_203b	0.71677	Y	134.4175691
199	Spectrogram 1	1	12219.19311	12219.28572	20.645	4149.736	5697.8775	LF tonal	Bop	mn09_203b	4.16667	Y	148.2428774
200	Spectrogram 1	1	12219.59176	12219.69243	0	4438.772	5698.2761	LF tonal	Bop	mn09_203b	0.39865	Y	158.5732497
201	Spectrogram 1	1	12220.03874	12220.19176	0	4851.682	5698.7231	LF tonal	Bop	mn09_203b	0.44698	Y	165.0941797
202	Spectrogram 1	1	12220.67095	12220.93818	0	4789.745	5699.3553	complex	Bop/squeak	mn09_203b	0.63221	Y	168.2200144
203	Spectrogram 1	1	12221.32329	12221.64391	0	5760.082	5700.0077	complex	Bop/squeak	mn09_203b	0.65234	Y	168.1806781
204	Spectrogram 1	1	12222.02474	12222.323	0	6028.472	5700.7091	complex	Bop/squeak	mn09_203b	0.70145	Y	166.7913963
205	Spectrogram 1	1	12222.72138	12223.0021	0	6234.927	5701.4057	complex	Bop/squeak	mn09_203b	0.69664	Y	168.4084378
206	Spectrogram 1	1	12223.43412	12223.73445	0	5718.791	5702.1185	complex	Bop/squeak	mn09_203b	0.71274	Y	166.5128078
207	Spectrogram 1	1	12224.15895	12224.49344	0	5636.209	5702.8433	complex	Bop/squeak	mn09_203b	0.72483	Y	167.4602212
208	Spectrogram 1	1	12225.13746	12225.23008	61.936	5429.754	5703.8218	LF tonal	Bop	mn09_203b	0.97851	Y	144.9664924
209	Spectrogram 1	1	12234.62461	12234.73736	0	3778.118	5713.309	LF tonal	Bop	mn09_203b	9.48715	Y	148.1680653
210	Spectrogram 1	1	12235.01118	12235.11185	0	3427.145	5713.6956	LF tonal	Bop	mn09_203b	0.38657	Y	155.9851018
211	Spectrogram 1	1	12297.71308	12298.69562	0	5305.882	5776.3975	LF pulsed	whup	mn09_203b	62.7019	N	149.0001303
212	Spectrogram 1	1	12366.54239	12367.64573	0	3984.573	5845.2268	LF pulsed	whup	mn09_203b	68.82931	N	150.9019578
213	Spectrogram 1	1	12506.57617	12507.8124	0	4335.545	5985.2605	LF pulsed	whup	mn09_203b	140.03378	N	151.6339862
214	Spectrogram 1	1	12628.64874	12629.69169	0	5099.427	16.6019	LF pulsed	whup	mn09_203b	122.07257	N	149.6406503
215	Spectrogram 1	1	12674.35866	12675.27678	0	2725.2	62.3118	LF pulsed	whup	mn09_203b	45.70992	N	149.0609319
216	Spectrogram 1	1	12741.77542	12742.85863	0	4831.036	129.7285	LF pulsed	whup	mn09_203b	67.41676	N	150.0170298
217	Spectrogram 1	1	13082.0276	13082.91349	0	3674.891	469.9807	LF pulsed	whup	mn09_203b	340.25218	N	152.2117982
218	Spectrogram 1	1	13132.52942	13133.51599	0	4314.9	520.4825	LF pulsed	whup	mn09_203b	50.50182	N	152.5287234
219	Spectrogram 1	1	13202.5636	13203.65083	0	3571.663	590.5167	LF pulsed	whup	mn09_203b	70.03418	N	150.6621497
220	Spectrogram 1	1	13235.45051	13236.62633	0	4232.318	623.4036	LF pulsed	whup	mn09_203b	32.88691	N	151.3163073
221	Spectrogram 1	1	13273.74138	13274.69574	0	4087.8	661.6945	LF pulsed	whup	mn09_203b	38.29087	N	151.7368685
222	Spectrogram 1	1	13317.84059	13318.83521	0	4665.872	705.7937	LF pulsed	whup	mn09_203b	44.09921	N	151.1614617
223	Spectrogram 1	1	13433.90516	13434.9481	0	3654.245	821.8583	LF pulsed	whup	mn09_203b	116.06457	N	150.236191
224	Spectrogram 1	1	13454.51602	13455.66769	0	4645.227	842.4691	LF pulsed	whup	mn09_203b	20.61086	N	147.9630676
225	Spectrogram 1	1	13509.00271	13510.41611	0	4521.354	896.9558	LF pulsed	whup	mn09_203b	54.48669	N	150.8728741
226	Spectrogram 1	1	13573.80053	13575.1938	0	5182.009	961.7537	LF pulsed	whup	mn09_203b	64.79782	N	148.5509851
227	Spectrogram 1	1	13660.72227	13661.91824	0	4108.445	1048.6754	LF pulsed	whup	mn09_203b	86.92174	N	148.3874284
228	Spectrogram 1	1	13754.78842	13756.13337	0	4129.091	1142.7415	LF pulsed	whup	mn09_203b	94.06615	N	146.8556518
229	Spectrogram 1	1	13803.86072	13804.90367	0	3365.209	1191.8138	LF pulsed	whup	mn09_203b	49.0723	N	146.5775324
230	Spectrogram 1	1	13831.8752	13833.07921	0	3406.5	1219.8283	LF pulsed	whup	mn09_203b	28.01448	N	148.5631667
231	Spectrogram 1	1	13839.62277	13839.71539	0	3014.236	1227.5759	LF tonal	Bop	mn09_203b	7.74757	Y	141.7331181
232	Spectrogram 1	1	13839.82411	13839.95297	0	4769.1	1227.7772	LF tonal	Bop	mn09_203b	0.20134	Y	146.1378684
233	Spectrogram 1	1	13840.4241	13840.52477	0	1961.318	1228.3772	LF tonal	Bop	mn09_203b	0.59999	Y	149.4787638
234	Spectrogram 1	1	13841.03618	13841.1288	0	1754.864	1228.9893	LF tonal	Bop	mn09_203b	0.61208	Y	146.9242305
235	Spectrogram 1	1	13841.49926	13841.62007	0	1775.509	1229.4524	LF tonal	Bop	mn09_203b	0.46308	Y	149.8991506
236	Spectrogram 1	1	13841.9261	13842.06301	0	2436.164	1229.8792	LF tonal	Bop	mn09_203b	0.42684	Y	154.1449131
237	Spectrogram 1	1	13842.41737	13842.53012	0	2456.809	1230.3705	LF tonal	Bop	mn09_203b	0.49127	Y	157.6585626
238	Spectrogram 1	1	13843.263	13843.34354	20.645	1981.964	1231.2161	other	other	mn09_203b	0.84563	Y	139.5988009
239	Spectrogram 1	1	13844.38648	13844.50728	0	3365.209	1232.3396	LF tonal	Bop	mn09_203b	1.12348	Y	147.1154298
240	Spectrogram 1	1	13844.77305	13844.94621	0	4191.027	1232.7262	LF tonal	Bop	mn09_203b	0.38657	Y	149.6759983
241	Spectrogram 1	1	13845.28848	13845.53161	0	4727.809	1233.2416	LF tonal	Bop	mn09_203b	0.51543	Y	156.5726575
242	Spectrogram 1	1	13845.75559	13846.02122	0	4727.809	1233.7087	LF tonal	Bop	mn09_203b	0.46711	Y	153.8612908
243	Spectrogram 1	1	13846.31532	13846.54849	0	4542	1234.2684	LF tonal	Bop	mn09_203b	0.55973	Y	155.6468353
244	Spectrogram 1	1	13846.80256	13847.05693	0	4645.227	1234.7557	LF tonal	Bop	mn09_203b	0.48724	Y	156.5368705
245	Spectrogram 1	1	13847.21699	13847.49004	0	4480.063	1235.1701	LF tonal	Bop	mn09_203b	0.41443	Y	159.0793327
246	Spectrogram 1	1	13847.67835	13847.96082	0	3840.054	1235.6315	LF tonal	Bop	mn09_203b	0.46136	Y	154.7802959
247	Spectrogram 1	1	13848.19181	13848.41276	0	4273.609	1236.1449	LF tonal	Bop	mn09_203b	0.51346	Y	159.6678349
248	Spectrogram 1	1	13848.64815	13848.86471	0	4335.545	1236.6013	LF tonal	Bop	mn09_203b	0.45634	Y	159.3022383
249	Spectrogram 1	1	13849.20656	13849.57088	0	4025.863	1237.1597	LF tonal	Bop	mn09_203b	0.55841	Y	160.5265782
250	Spectrogram 1	1	13849.91125	13850.13581	0	4108.445	1237.8644	LF tonal	Bop	mn09_203b	0.70469	Y	159.6752973
251	Spectrogram 1	1	14159.63623	14159.75301	0	2766.491	1547.5894	LF pulsed	snort	mn09_203b	309.72498	N	136.2899121
252	Spectrogram 1	1	14183.2776	14184.29638	0	3881.345	1571.2307	LF pulsed	whup	mn09_203b	23.64137	N	150.865981
253	Spectrogram 1	1	14222.6839	14223.7792	0	3344.563	1610.637	LF pulsed	whup	mn09_203b	39.4063	N	149.3146862
254	Spectrogram 1	1	14270.98709	14272.02601	0	3922.636	1658.9402	LF pulsed	whup	mn09_203b	48.30319	N	150.0705565
255	Spectrogram 1	1	14316.54233	14317.3799	0	3179.4	1704.4955	LF pulsed	whup	mn09_203b	45.55524	N	149.6708454
256	Spectrogram 1	1	14438.89442	14439.93736	0	3819.409	1826.8475	LF pulsed	whup	mn09_203b	122.35209	N	149.0002202
257	Spectrogram 1	1	14476.26316	14477.15308	0	4252.963	1864.2163	LF pulsed	whup	mn09_203b	37.36874	N	147.7498466
258	Spectrogram 1	1	14499.5703	14500.23875	0	3592.309	1887.5234	other	whup	mn09_203b	23.30714	N	150.3361666
259	Spectrogram 1	1	14519.72445	14520.42227	0	2807.782	1907.6776	other	whup	mn09_203b	20.15415	N	153.1153214
260	Spectrogram 1	1	14593.86362	14593.97637	0	1569.054	1981.8167	LF tonal	Bop	mn09_203b	74.13917	Y	146.8591589
261	Spectrogram 1	1	14594.72938	14594.8381	0	1858.091	1982.6825	LF tonal	Bop	mn09_203b	0.86576	Y	148.0442779
262	Spectrogram 1	1	14595.17635	14595.31729	0	2250.354	1983.1295	LF tonal	Bop	mn09_203b	0.44697	Y	154.8080642
263	Spectrogram 1	1	14595.61528	14595.74413	0	2271	1983.5684	LF tonal	Bop	mn09_203b	0.43893	Y	162.0886701
264	Spectrogram 1	1	14596.33205	14596.45688	0	2704.554	1984.2852	LF tonal	Bop	mn09_203b	0.71677	Y	158.6316676
265	Spectrogram 1	1	14600.12932	14600.27026	0	1107.871	1988.0824	LF tonal	LF tonal	mn09_203b	3.79727	N	144.3229764
266	Spectrogram 1	1	14604.52257	14604.63934	0	1661.806	1992.4757	LF tonal	Bop	mn09_203b	4.39325	Y	141.6937074
267	Spectrogram 1	1	14604.88498	14605.02189	0	1460.375	1992.8381	LF tonal	Bop	mn09_203b	0.36241	Y	142.1695081
268	Spectrogram 1	1	14605.39236	14605.54537	0	2870.392	1993.3455	LF tonal	Bop	mn09_203b	0.50738	Y	145.0457146
269	Spectrogram 1	1	14605.82725	14605.98832	0	2039.489	1993.7804	LF tonal	Bop	mn09_203b	0.43489	Y	145.722817
270	Spectrogram 1	1	14606.33463	14606.47557	0	2366.814	1994.2877	LF tonal	Bop	mn09_203b	0.50738	Y	153.3281044
271	Spectrogram 1	1	14795.3867	14796.57863	0	4935.06	2183.3398	LF pulsed	whup	mn09_203b	189.05207	N	147.0618569
272	Spectrogram 1	1	15071.44357	15072.33752	0	4658.092	2459.3967	LF pulsed	whup	mn09_203b	276.05687	N	151.3870187
273	Spectrogram 1	1	15286.22289	15287.64435	0	5312.743	2674.176	LF pulsed	whup	mn09_203b	214.77932	N	145.9514211
274	Spectrogram 1	1	15357.2839	15358.32684	0	3650.937	2745.237	LF pulsed	whup	mn09_203b	71.06101	N	147.3472575
275	Spectrogram 1	1	15683.94964	15684.97245	0	4330.767	3071.9028	LF pulsed	whup	mn09_203b	326.66574	N	148.7888553
276	Spectrogram 1	1	15757.76264	15758.91027	0	2920.75	3145.7158	LF pulsed	whup	mn09_203b	73.813	N	147.3659884
277	Spectrogram 1	1	15900.03532	15901.21115	0	3273.254	3287.9884	LF pulsed	whup	mn09_203b	142.27268	N	148.2004126
278	Spectrogram 1	1	16003.76579	16004.998	0	2945.929	3391.7189	LF pulsed	whup	mn09_203b	103.73047	N	148.0839207
279	Spectrogram 1	1	16563.06756	16564.11453	0	5293.199	3951.0207	LF pulsed	whup	mn09_203b	559.30177	N	148.1045658
280	Spectrogram 1	1	16588.36799	16588.4445	0	3091.067	3976.3211	LF tonal	Bop	mn09_203b	25.30043	Y	145.3031442
281	Spectrogram 1	1	16588.91161	16589.03644	0	2404.163	3976.8647	LF tonal	Bop	mn09_203b	0.54362	Y	135.918267
282	Spectrogram 1	1	16589.25519	16589.3308	268.482	1342.412	3977.2083	LF pulsed	knock	mn09_203b	0.34358	Y	132.1464106
283	Spectrogram 1	1	16589.54785	16589.65657	0	2484.975	3977.501	LF tonal	Bop	mn09_203b	0.29266	Y	137.17216
284	Spectrogram 1	1	16589.9465	16590.04717	0	2788.021	3977.8996	LF tonal	Bop	mn09_203b	0.39865	Y	139.231424
285	Spectrogram 1	1	16611.27452	16612.63297	0	4525.483	3999.2276	LF pulsed	whup	mn09_203b	21.32802	N	143.6403057
286	Spectrogram 1	1	16615.67578	16615.77388	0	989.949	4003.6289	LF pulsed	LF pulsed	mn09_203b	4.40126	Y	129.8926869
287	Spectrogram 1	1	16615.9083	16616.19077	163.424	968.872	4003.8614	LF pulsed	snort	mn09_203b	0.23252	Y	131.0266231
288	Spectrogram 1	1	16616.35374	16616.46649	60.609	1090.965	4004.3069	LF pulsed	double knock	mn09_203b	0.44544	Y	129.7114132
289	Spectrogram 1	1	16616.60505	16616.84985	105.058	887.16	4004.5582	LF pulsed	LF pulsed	mn09_203b	0.25131	Y	128.9191706
290	Spectrogram 1	1	16617.03427	16617.20742	0	1070.762	4004.9874	LF pulsed	LF pulsed	mn09_203b	0.42922	Y	129.3501204
291	Spectrogram 1	1	16617.33946	16617.65959	175.097	933.852	4005.2926	LF pulsed	LF pulsed	mn09_203b	0.30519	Y	129.5003815
292	Spectrogram 1	1	16617.79534	16617.92822	40.406	1111.168	4005.7485	LF pulsed	LF pulsed	mn09_203b	0.45588	Y	129.6377133
293	Spectrogram 1	1	16618.394	16618.75179	186.77	1143.969	4006.3471	other	squelch	mn09_203b	0.59866	Y	128.4873601
294	Spectrogram 1	1	16619.96176	16620.1027	0	1030.356	4007.9149	LF pulsed	Grunt	mn09_203b	1.56776	Y	131.353473
295	Spectrogram 1	1	16667.34516	16667.70355	0	2727.412	4055.2983	LF pulsed	LF pulsed	mn09_203b	47.3834	Y	131.8250271
296	Spectrogram 1	1	16668.23911	16668.62568	0	1717.259	4056.1922	LF pulsed	LF pulsed	mn09_203b	0.89395	Y	134.3581054
297	Spectrogram 1	1	16668.91159	16669.75792	0	1676.853	4056.8647	LF pulsed	LF pulsed	mn09_203b	0.67248	Y	133.990988
298	Spectrogram 1	1	16670.27265	16670.42164	0	1575.838	4058.2258	LF pulsed	LF pulsed	mn09_203b	1.36106	Y	132.6005269
299	Spectrogram 1	1	16676.9833	16677.29263	128.405	2428.016	4064.9364	LF pulsed	LF pulsed	mn09_203b	6.71065	Y	138.9711855
300	Spectrogram 1	1	16677.78756	16677.96629	175.097	1517.51	4065.7407	LF pulsed	knock	mn09_203b	0.80426	Y	136.0805784
301	Spectrogram 1	1	16678.30191	16679.14931	198.444	1400.778	4066.255	LF pulsed	LF pulsed	mn09_203b	0.51435	Y	134.6727184
302	Spectrogram 1	1	16679.72758	16680.85911	0	1979.899	4067.6807	LF tonal	LF tonal	mn09_203b	1.42567	Y	139.9116176
303	Spectrogram 1	1	16681.19334	16682.38527	0	2121.32	4069.1465	complex	complex	mn09_203b	1.46576	Y	143.6868029
304	Spectrogram 1	1	16682.54232	16682.85238	0	1555.635	4070.4954	LF tonal	LF tonal	mn09_203b	1.34898	Y	145.0830387
305	Spectrogram 1	1	16682.91553	16683.36781	0	3204.967	4070.8687	other	pseudo-thwop	mn09_203b	0.37321	Y	146.300172
306	Spectrogram 1	1	16683.57461	16684.02015	0	1812.645	4071.5277	other	pseudo-thwop	mn09_203b	0.65908	Y	138.7659099
307	Spectrogram 1	1	16684.42283	16684.63255	0	1523.673	4072.376	LF tonal	squelch	mn09_203b	0.84822	Y	139.2351602
308	Spectrogram 1	1	16684.96645	16685.07517	0	4886.261	4072.9196	LF tonal	Bop	mn09_203b	0.54362	Y	154.8209274
309	Spectrogram 1	1	16685.37718	16685.49799	0	5516.746	4073.3303	LF tonal	Bop	mn09_203b	0.41073	Y	153.9726398
310	Spectrogram 1	1	16686.11812	16686.251	0	4597.289	4074.0712	LF tonal	Bop	mn09_203b	0.74094	Y	146.6135447
311	Spectrogram 1	1	16686.52482	16686.62549	0	4623.559	4074.4779	LF tonal	Bop	mn09_203b	0.4067	Y	153.1100594
312	Spectrogram 1	1	16686.9879	16687.09663	0	4571.018	4074.941	LF tonal	Bop	mn09_203b	0.46308	Y	152.6819461
313	Spectrogram 1	1	16697.27841	16698.85691	0	2495.671	4085.2315	LF pulsed	LF pulsed	mn09_203b	10.29051	N	137.2812491
314	Spectrogram 1	1	16699.62955	16700.76914	0	1786.375	4087.5827	LF pulsed	LF pulsed	mn09_203b	2.35114	Y	139.9240954
315	Spectrogram 1	1	16701.36108	16701.72752	0	1077.079	4089.3142	LF tonal	LF tonal	mn09_203b	1.73153	Y	144.0627126
316	Spectrogram 1	1	16702.46845	16702.6859	0	3021.075	4090.4216	LF tonal	Grunt	mn09_203b	1.10737	Y	149.0285714
317	Spectrogram 1	1	17039.12117	17039.53191	0	4334.586	4427.0743	other	squish	mn09_203b	336.65272	Y	134.2794429
318	Spectrogram 1	1	17039.76949	17039.93862	0	1943.996	4427.7226	other	snort	mn09_203b	0.64832	Y	146.4097451
319	Spectrogram 1	1	17040.03929	17040.50639	0	5411.666	4427.9924	other	squish	mn09_203b	0.2698	Y	134.2610196
320	Spectrogram 1	1	17040.60706	17040.99399	0	4991.342	4428.5602	LF pulsed	squish	mn09_203b	0.56777	Y	137.3237721
4	Spectrogram 1	1	77.21073255	77.71624121	3546.174	7978.892	77.2107	HF tonal	HF tonal	mn09_203c		N	146.9273532
6	Spectrogram 1	1	1244.755269	1244.991048	232.19	1013.193	1244.7553	LF tonal	LF tonal	mn09_203c	1167.544536	N	128.5599453
96	Spectrogram 1	1	2893.778038	2894.166891	15.474	820.116	2893.778	LF tonal	Grunt	mn09_203c	1649.022769	N	119.6124581
105	Spectrogram 1	1	2900.617947	2901.373247	2286.813	3895.242	2900.6179	HF tonal	HF tonal	mn09_203c	6.839909	Y	118.0523875
98	Spectrogram 1	1	2900.623075	2900.978777	0	842.51	2900.6231	LF tonal	Grunt	mn09_203c	0.005128	Y	120.039869
99	Spectrogram 1	1	2901.258797	2901.516112	0	875.335	2901.2588	LF tonal	Grunt	mn09_203c	0.635722	Y	118.5895376
100	Spectrogram 1	1	2901.615427	2901.910583	0	667.443	2901.6154	LF tonal	Grunt	mn09_203c	0.35663	Y	116.267581
101	Spectrogram 1	1	2902.240181	2902.409661	54.708	1126.994	2902.2402	LF tonal	Grunt	mn09_203c	0.624754	Y	116.1064649
177	Spectrogram 1	1	2902.437908	2902.621511	88.235	806.723	2902.4379	LF tonal	Grunt	mn09_203c	0.197727	Y	117.3937941
102	Spectrogram 1	1	2903.916132	2904.264266	43.767	930.044	2903.9161	LF tonal	Grunt	mn09_203c	1.478224	Y	118.3970559
103	Spectrogram 1	1	2905.270824	2905.611389	32.825	908.16	2905.2708	LF tonal	Grunt	mn09_203c	1.354692	Y	117.569345
104	Spectrogram 1	1	2905.989795	2906.602812	43.767	1050.402	2905.9898	LF tonal	Grunt	mn09_203c	0.718971	Y	120.3392146
9	Spectrogram 1	1	3543.766827	3543.924012	189.974	2765.172	3543.7668	LF tonal	Bop	mn09_203c	637.777032	Y	129.9706223
10	Spectrogram 1	1	3544.541527	3544.799761	42.216	7831.135	3544.5415	LF tonal	Bop	mn09_203c	0.7747	Y	132.8095351
11	Spectrogram 1	1	3544.844671	3545.057994	0	7683.377	3544.8447	LF tonal	Bop	mn09_203c	0.303144	Y	132.5535224
13	Spectrogram 1	1	3736.314398	3736.610987	0	2287.938	3736.3144	LF pulsed	snort/grunt	mn09_203c	191.469727	Y	136.8945965
152	Spectrogram 1	1	3736.639234	3736.884038	100.84	1436.975	3736.6392	LF tonal	Bop	mn09_203c	0.324836	Y	135.9211095
153	Spectrogram 1	1	3899.640894	3899.743321	37.815	2659.664	3899.6409	Paired burst	double knock	mn09_203c	163.00166	Y	135.794668
202	Spectrogram 1	1	3899.763943	3899.867053	41.096	3054.795	3899.7639	Paired burst	Paired burst	mn09_203c	0.123049	Y	138.0455479
14	Spectrogram 1	1	3900.017516	3900.16951	0	7725.594	3900.0175	Paired burst	Paired burst	mn09_203c	0.253573	Y	136.8648425
200	Spectrogram 1	1	3900.210754	3900.334486	54.795	4082.192	3900.2108	Paired burst	Paired burst	mn09_203c	0.193238	Y	136.5998011
15	Spectrogram 1	1	3900.59893	3900.925651	0	7725.594	3900.5989	Paired burst	Paired burst	mn09_203c	0.388176	Y	136.1514786
193	Spectrogram 1	1	3901.021887	3901.303722	95.89	5630.137	3901.0219	Paired burst	Paired burst	mn09_203c	0.422957	Y	137.3135134
16	Spectrogram 1	1	3901.384858	3901.609409	105.541	7493.404	3901.3849	Paired burst	Paired burst	mn09_203c	0.362971	Y	137.18609
17	Spectrogram 1	1	3901.732912	3901.894887	21.108	7556.728	3901.7329	Paired burst	Paired burst	mn09_203c	0.348054	Y	137.6724921
199	Spectrogram 1	1	3901.929257	3902.135477	41.096	4205.479	3901.9293	Paired burst	Paired burst	mn09_203c	0.196345	Y	140.4302501
195	Spectrogram 1	1	3902.156099	3902.272957	0	4863.014	3902.1561	Paired burst	Paired burst	mn09_203c	0.226842	Y	142.365421
198	Spectrogram 1	1	3902.286705	3902.382942	13.699	2712.329	3902.2867	Paired burst	Paired burst	mn09_203c	0.130606	Y	142.8522189
18	Spectrogram 1	1	3902.788301	3903.008477	84.433	7535.62	3902.7883	Paired burst	Paired burst	mn09_203c	0.501596	Y	140.911953
197	Spectrogram 1	1	3903.111587	3903.372799	109.589	4369.863	3903.1116	Paired burst	Paired burst	mn09_203c	0.323286	Y	142.1954935
19	Spectrogram 1	1	3903.484408	3903.651912	147.757	7029.024	3903.4844	Paired burst	Paired burst	mn09_203c	0.372821	Y	136.1991606
155	Spectrogram 1	1	3903.779022	3903.962625	50.42	995.798	3903.779	Paired burst	Paired burst	mn09_203c	0.294614	Y	135.9560007
20	Spectrogram 1	1	3904.180516	3904.325123	63.325	6670.185	3904.1805	Paired burst	Paired burst	mn09_203c	0.401494	Y	136.0310711
156	Spectrogram 1	1	3904.400447	3904.734699	0	1890.756	3904.4004	Paired burst	Paired burst	mn09_203c	0.219931	Y	134.1305403
21	Spectrogram 1	1	3904.854169	3904.998334	84.433	3335.092	3904.8542	Paired burst	Paired burst	mn09_203c	0.453722	Y	136.2009563
157	Spectrogram 1	1	3905.092489	3905.365539	0	1575.63	3905.0925	Paired burst	Paired burst	mn09_203c	0.23832	Y	134.2571985
22	Spectrogram 1	1	3905.550276	3905.704499	84.433	7050.132	3905.5503	Paired burst	Paired burst	mn09_203c	0.457787	Y	137.0079142
158	Spectrogram 1	1	3905.751576	3906.024627	12.605	1159.664	3905.7516	Paired burst	Grunt	mn09_203c	0.2013	Y	138.0337359
23	Spectrogram 1	1	3906.111653	3906.307093	84.433	3609.499	3906.1117	Paired burst	Paired burst	mn09_203c	0.360077	Y	135.5641734
159	Spectrogram 1	1	3906.344755	3906.598975	113.445	1903.361	3906.3448	Paired burst	Grunt	mn09_203c	0.233102	Y	138.0093606
24	Spectrogram 1	1	3906.701576	3906.885179	42.216	3609.499	3906.7016	Paired burst	Paired burst	mn09_203c	0.356821	Y	133.6700324
160	Spectrogram 1	1	3906.936964	3907.214722	37.815	1764.706	3906.937	Paired burst	Grunt	mn09_203c	0.235388	Y	139.1427209
25	Spectrogram 1	1	3907.374786	3907.473649	63.325	7683.377	3907.3748	Paired burst	Paired burst	mn09_203c	0.437822	Y	130.3807747
161	Spectrogram 1	1	3907.506604	3907.760823	0	2760.504	3907.5066	Paired burst	Grunt	mn09_203c	0.131818	Y	141.4870266
26	Spectrogram 1	1	3907.975426	3908.345934	0	4365.759	3907.9754	Paired burst	Grunt	mn09_203c	0.468822	Y	141.3035886
27	Spectrogram 1	1	3914.308791	3914.455486	21.108	3546.174	3914.3088	LF tonal	Bop	mn09_203c	6.333365	Y	136.8396928
163	Spectrogram 1	1	3914.620258	3914.865061	189.076	1802.521	3914.6203	LF tonal	Bop	mn09_203c	0.311467	Y	133.8995973
28	Spectrogram 1	1	3916.006646	3916.145574	0	5743.191	3916.0066	LF tonal	Bop	mn09_203c	1.386388	Y	135.762559
164	Spectrogram 1	1	3916.216191	3916.442164	151.261	2747.899	3916.2162	LF tonal	Bop	mn09_203c	0.209545	Y	141.2861069
29	Spectrogram 1	1	3926.992319	3927.542008	3139.968	20650.902	3926.9923	HF tonal	HF tonal	mn09_203c	10.776128	N	163.2536457
30	Spectrogram 1	1	3929.55443	3930.225237	2862.823	21917.699	3929.5544	HF tonal	HF tonal	mn09_203c	2.562111	N	161.5885805
40	Spectrogram 1	1	4739.977033	4740.09621	316.623	6015.831	4739.977	HF tonal	HF tonal	mn09_203c	810.422603	N	152.2868015
41	Spectrogram 1	1	4744.413501	4745.102942	3428.571	21295.417	4744.4135	HF tonal	HF tonal	mn09_203c	4.436468	N	153.3147091
42	Spectrogram 1	1	4750.827389	4751.020611	379.947	1963.061	4750.8274	LF tonal	Bop	mn09_203c	6.413888	Y	150.7080595
166	Spectrogram 1	1	4751.062981	4751.21363	490.016	1838.755	4751.063	LF tonal	Bop	mn09_203c	0.235592	Y	150.537087
43	Spectrogram 1	1	4751.929348	4752.711957	455.357	14638.422	4751.9293	HF tonal	HF tonal	mn09_203c	0.866367	Y	150.6796687
44	Spectrogram 1	1	4754.435559	4755.404503	2169.643	18117.938	4754.4356	HF tonal	HF tonal	mn09_203c	2.506211	N	150.9055573
45	Spectrogram 1	1	5276.757903	5277.121257	0	5758.929	5276.7579	LF tonal	Grunt	mn09_203c	522.322344	Y	144.6658981
46	Spectrogram 1	1	5277.344859	5277.605729	80.357	4446.429	5277.3449	LF tonal	Bop	mn09_203c	0.586956	Y	144.4797396
47	Spectrogram 1	1	5278.141427	5278.353276	0	2625	5278.1414	LF tonal	Bop	mn09_203c	0.796568	Y	145.183296
167	Spectrogram 1	1	5278.414477	5278.602788	275.73	2078.251	5278.4145	LF tonal	Bop	mn09_203c	0.27305	Y	144.5123114
49	Spectrogram 1	1	5280.961379	5281.159105	274.406	2343.008	5280.9614	LF tonal	Bop	mn09_203c	2.546902	Y	137.1137096
50	Spectrogram 1	1	5282.655417	5283.16784	187.5	6589.286	5282.6554	LF tonal	Grunt	mn09_203c	1.694038	Y	141.9238831
51	Spectrogram 1	1	5283.624361	5284.323119	0	5919.643	5283.6244	complex	complex	mn09_203c	0.968944	Y	146.346458
64	Spectrogram 1	1	5393.286648	5393.668635	0	4607.143	5393.2866	LF tonal	Bop	mn09_203c	109.662287	Y	143.0889924
65	Spectrogram 1	1	5394.209008	5394.768014	0	4526.786	5394.209	LF tonal	LF tonal	mn09_203c	0.92236	Y	144.0821421
66	Spectrogram 1	1	5396.304535	5396.677206	0	2571.429	5396.3045	LF tonal	Grunt	mn09_203c	2.095527	Y	145.3297857
67	Spectrogram 1	1	5397.292113	5398.307641	400.351	12212.851	5397.2921	complex	complex	mn09_203c	0.987578	Y	140.9615627
69	Spectrogram 1	1	5472.007605	5472.321976	0	5891.423	5472.0076	LF pulsed	LF pulsed	mn09_203c	74.715492	Y	148.3126217
70	Spectrogram 1	1	5472.748623	5473.040539	147.757	3968.338	5472.7486	LF tonal	Bop	mn09_203c	0.741018	Y	145.5063584
71	Spectrogram 1	1	5473.323117	5473.611936	0	5705.357	5473.3231	LF tonal	Bop	mn09_203c	0.574494	Y	144.3204785
72	Spectrogram 1	1	5473.993924	5474.273427	0	6321.429	5473.9939	LF tonal	Bop	mn09_203c	0.670807	Y	145.2494929
73	Spectrogram 1	1	5474.403862	5474.664731	0	3455.357	5474.4039	LF tonal	Bop	mn09_203c	0.409938	Y	143.9789206
79	Spectrogram 1	1	6488.42427	6488.847724	0	1160.95	254.9586	LF pulsed	whup	mn09_203c	1014.020408	Y	146.9439722
80	Spectrogram 1	1	6489.590338	6489.803661	274.406	2237.467	256.1247	LF tonal	Bop	mn09_203c	1.166068	Y	145.9465329
84	Spectrogram 1	1	7024.173589	7024.328946	0	2490.765	790.708	LF tonal	Bop	mn09_203c	534.583251	Y	142.5645662
169	Spectrogram 1	1	7024.408978	7024.573749	100.84	1726.891	790.9434	LF tonal	Bop	mn09_203c	0.235389	Y	139.6076395
85	Spectrogram 1	1	7025.162565	7026.331792	0	6374.67	791.6969	complex	complex	mn09_203c	0.753587	Y	139.4587031
86	Spectrogram 1	1	7027.139483	7027.337209	28.986	4231.884	793.6739	LF tonal	Bop	mn09_203c	1.976918	Y	139.59524
171	Spectrogram 1	1	7027.379579	7027.605552	252.101	2394.958	793.914	LF tonal	Bop	mn09_203c	0.240096	Y	139.365619
87	Spectrogram 1	1	7028.179899	7028.438826	0	3942.029	794.7143	other	other	mn09_203c	0.80032	Y	139.2346603
172	Spectrogram 1	1	7028.490612	7028.787201	428.571	3378.151	795.025	other	other	mn09_203c	0.310713	Y	141.2225959
88	Spectrogram 1	1	7029.052578	7029.79792	2025.05	11097.514	795.5869	HF tonal	HF tonal	mn09_203c	0.561966	Y	135.8645229
89	Spectrogram 1	1	7030.512062	7030.746632	0	3971.014	797.0464	LF tonal	Grunt	mn09_203c	1.459484	Y	142.1692978
173	Spectrogram 1	1	7030.779586	7030.963189	126.05	2508.403	797.314	LF tonal	Bop	mn09_203c	0.267524	Y	141.5382501
90	Spectrogram 1	1	7031.603373	7031.791756	0	3391.304	798.1377	LF tonal	Grunt	mn09_203c	0.823787	Y	145.3966668
175	Spectrogram 1	1	7031.928281	7032.16367	201.681	1802.521	798.4627	LF tonal	squelch	mn09_203c	0.324908	Y	139.1845827
106	Spectrogram 1	1	7219.414907	7220.366346	676.923	16111.8	985.9493	HF tonal	HF tonal	mn09_203c	187.486626	N	153.8835707
107	Spectrogram 1	1	7354.203641	7354.34601	3609.9	9626.3	1120.738	HF tonal	HF tonal	mn09_203c	134.788734	Y	139.3514243
108	Spectrogram 1	1	7354.511158	7354.710475	2780	11057.8	1121.0455	HF tonal	HF tonal	mn09_203c	0.307517	Y	146.5596364
109	Spectrogram 1	1	7576.078587	7576.687927	3627.6	8193.4	1342.613	HF tonal	HF tonal	mn09_203c	221.567429	Y	141.8287942
110	Spectrogram 1	1	7577.525995	7577.662359	0	2981.3	1344.0604	LF tonal	Bop	mn09_203c	1.447408	Y	146.7230555
111	Spectrogram 1	1	7577.822146	7577.988591	488.636	1204.545	1344.3565	LF tonal	Bop	mn09_203c	0.296151	Y	133.5507343
112	Spectrogram 1	1	7578.699116	7579.46662	0	4357.3	1345.2335	complex	complex	mn09_203c	0.87697	Y	141.6480279
113	Spectrogram 1	1	7581.835576	7582.501863	0	4941.1	1348.3699	LF tonal	LF tonal	mn09_203c	3.13646	N	136.3344705
114	Spectrogram 1	1	7862.066847	7862.186437	116	1256.4	1628.6012	LF tonal	Bop	mn09_203c	280.231271	Y	121.763543
115	Spectrogram 1	1	7862.602155	7862.750219	212.6	1256.4	1629.1365	LF tonal	Bop	mn09_203c	0.535308	Y	124.0374279
116	Spectrogram 1	1	7994.117933	7994.220439	19.3	889.1	1760.6523	LF tonal	Grunt	mn09_203c	131.515778	Y	125.3999978
117	Spectrogram 1	1	7994.846863	7995.017705	77.3	889.1	1761.3812	LF tonal	Grunt	mn09_203c	0.72893	Y	124.1686613
118	Spectrogram 1	1	7995.644129	7995.803582	0	966.4	1762.1785	LF tonal	Grunt	mn09_203c	0.797266	Y	126.3911691
119	Spectrogram 1	1	7996.509733	7996.652102	0	947.1	1763.0441	LF tonal	Grunt	mn09_203c	0.865604	Y	128.7833799
120	Spectrogram 1	1	7997.318389	7997.500621	0	985.8	1763.8528	LF tonal	Grunt	mn09_203c	0.808656	Y	124.8760494
121	Spectrogram 1	1	7999.251745	7999.37703	116	811.8	1765.7861	Pulse	Pulse	mn09_203c	1.933356	Y	118.236636
122	Spectrogram 1	1	7999.474936	7999.71974	102.273	954.545	1766.0093	LF pulsed	LF pulsed	mn09_203c	0.223191	Y	122.9819481
123	Spectrogram 1	1	7999.813895	8000.07753	136.364	1034.091	1766.3483	LF pulsed	LF pulsed	mn09_203c	0.338959	Y	117.9821112
124	Spectrogram 1	1	8000.190516	8000.491813	181.818	977.273	1766.7249	LF pulsed	LF pulsed	mn09_203c	0.376621	Y	119.1251572
125	Spectrogram 1	1	8000.584319	8000.766552	19.3	985.8	1767.1187	LF pulsed	LF pulsed	mn09_203c	0.393803	Y	118.8577938
126	Spectrogram 1	1	8001.233522	8001.438534	58	966.4	1767.7679	LF pulsed	LF pulsed	mn09_203c	0.649203	Y	117.0901242
127	Spectrogram 1	1	8001.88842	8002.11621	0	1101.7	1768.4228	LF pulsed	LF pulsed	mn09_203c	0.654898	Y	116.5235018
128	Spectrogram 1	1	8002.243103	8002.384336	125	1750	1768.7775	LF tonal	Bop	mn09_203c	0.354683	Y	117.916278
129	Spectrogram 1	1	8002.537622	8002.725549	19.3	966.4	1769.072	LF pulsed	LF pulsed	mn09_203c	0.294519	Y	117.2900009
130	Spectrogram 1	1	8003.152657	8003.363363	0	985.8	1769.687	LF pulsed	LF pulsed	mn09_203c	0.615035	Y	118.5174802
132	Spectrogram 1	1	8775.145512	8775.290477	0	3487.594	2541.6799	LF pulsed	knock	mn09_203c	771.992855	Y	135.6217736
133	Spectrogram 1	1	8775.467656	8775.749532	71.909	970.774	2542.002	LF pulsed	Grunt	mn09_203c	0.322144	Y	129.0895795
134	Spectrogram 1	1	8806.026502	8806.419441	2551.4	7576.8	2572.5609	HF tonal	HF tonal	mn09_203c	30.558846	Y	136.6706579
135	Spectrogram 1	1	8807.061445	8807.255067	0	1391.7	2573.5958	LF tonal	Bop	mn09_203c	1.034943	Y	142.2620142
136	Spectrogram 1	1	8807.312015	8807.4373	0	4059	2573.8464	LF tonal	Bop	mn09_203c	0.25057	Y	140.3729651
137	Spectrogram 1	1	8807.785174	8808.124133	0	715.909	2574.3196	LF pulsed	snort	mn09_203c	0.473159	Y	143.3469217
138	Spectrogram 1	1	8808.133548	8809.03744	193.3	5056.818	2574.6679	complex	complex	mn09_203c	0.348374	Y	141.7718407
139	Spectrogram 1	1	8809.216335	8809.83776	11.364	636.364	2575.7507	other	other	mn09_203c	1.082787	Y	148.3841305
140	Spectrogram 1	1	8810.165326	8810.333701	154.6	4986.8	2576.6997	LF tonal	Bop	mn09_203c	0.948991	Y	146.7322789
178	Spectrogram 1	1	8810.324286	8810.498473	126.05	3289.916	2576.8587	LF tonal	Bop	mn09_203c	0.15896	Y	143.6900968
141	Spectrogram 1	1	8812.323639	8812.500177	58	2841.3	2578.858	LF tonal	Grunt	mn09_203c	1.999353	Y	141.8146312
142	Spectrogram 1	1	8812.52865	8813.861224	0	1585	2579.063	complex	complex	mn09_203c	0.205011	Y	147.8979637
143	Spectrogram 1	1	8812.625462	8812.756441	0	5141.4	2579.1598	LF tonal	Bop	mn09_203c	0.096812	Y	131.5764459
144	Spectrogram 1	1	8814.263061	8814.444263	38.7	3556.5	2580.7974	LF tonal	Grunt	mn09_203c	1.637599	Y	157.8390623
180	Spectrogram 1	1	8814.463094	8814.641989	37.815	2268.908	2580.9975	LF tonal	Grunt	mn09_203c	0.200033	Y	146.3766381
145	Spectrogram 1	1	8815.013903	8815.428186	0	2667.4	2581.5483	LF tonal	Grunt	mn09_203c	0.550809	Y	149.9643962
146	Spectrogram 1	1	10477.87956	10479.42183	0	6177.569	4244.4139	LF tonal	LF tonal	mn09_203c	1662.865657	N	138.3367923
147	Spectrogram 1	1	10682.38705	10682.62673	238.636	1409.091	4448.9214	LF tonal	Bop	mn09_203c	204.50749	Y	121.9132129
148	Spectrogram 1	1	10683.87897	10683.99978	0	2307.713	4450.4133	LF tonal	Bop	mn09_203c	1.49192	Y	144.9544628
149	Spectrogram 1	1	10695.72925	10695.99557	136.364	1693.182	4462.2636	LF tonal	Bop	mn09_203c	11.85028	N	119.4762332
150	Spectrogram 1	1	11199.38565	11199.94537	621.307	6834.379	4965.92	HF tonal	HF tonal	mn09_203c	503.6564	N	134.1966441
22	Spectrogram 1	1	151.0038111	151.2468441	0	48000	151.0038	LF pulsed	knock	mn09_210b		N	120.6010589
11	Spectrogram 1	1	429.1043421	429.3279325	0	48000	429.1043	LF pulsed	knock	mn09_210b	278.1005311	N	120.1773614
24	Spectrogram 1	1	463.5267307	463.6598865	34.326	494.288	463.5267	LF pulsed	knock	mn09_210b	34.42238856	Y	124.6635871
25	Spectrogram 1	1	463.6465709	463.8396467	0	823.814	463.6466	LF pulsed	knock	mn09_210b	0.1198402	Y	127.2345586
26	Spectrogram 1	1	463.9861181	464.1725362	54.921	686.511	463.9861	LF pulsed	knock	mn09_210b	0.3395472	Y	120.9438479
14	Spectrogram 1	1	497.5975074	497.7530485	0	48000	497.5975	LF pulsed	knock	mn09_210b	33.61138927	N	125.6729422
