# Supplementary material for: Acoustic behavior of humpback whale calves on the feeding ground: Comparisons across age and implications for vocal development
Source: PLoS One. 2024 May 29;19(5):e0303741. doi: 10.1371/journal.pone.0303741 (PMC11135678; doi:10.1371/journal.pone.0303741)
Supplement: S2 File — (ZIP) [file pone.0303741.s003.zip]

Archive with 44 entries (43 files):
- Call Type Example Clips/
- __MACOSX/._Call Type Example Clips
- Call Type Example Clips/Fig4G_CalfKnock_mn09_203a.wav
- __MACOSX/Call Type Example Clips/._Fig4G_CalfKnock_mn09_203a.wav
- Call Type Example Clips/Fig4F_AdultKnock_mn08_196a.wav
- __MACOSX/Call Type Example Clips/._Fig4F_AdultKnock_mn08_196a.wav
- Call Type Example Clips/Fig4B_CalfWhup_mn09_203a.wav
- __MACOSX/Call Type Example Clips/._Fig4B_CalfWhup_mn09_203a.wav
- Call Type Example Clips/Fig4A_AdultWhup_mn09_203b.wav
- __MACOSX/Call Type Example Clips/._Fig4A_AdultWhup_mn09_203b.wav
- Call Type Example Clips/Fig3B_CalfBop_mn09_201b.wav
- __MACOSX/Call Type Example Clips/._Fig3B_CalfBop_mn09_201b.wav
- Call Type Example Clips/Fig4D_CalfThwopVar1_mn09_203a.wav
- __MACOSX/Call Type Example Clips/._Fig4D_CalfThwopVar1_mn09_203a.wav
- Call Type Example Clips/SuppFig_LFtonalOtherExample_mn09_203b.wav
- __MACOSX/Call Type Example Clips/._SuppFig_LFtonalOtherExample_mn09_203b.wav
- Call Type Example Clips/SuppFig_PulseExample_mn09_201c.wav
- __MACOSX/Call Type Example Clips/._SuppFig_PulseExample_mn09_201c.wav
- Call Type Example Clips/Fig4I_CalfSquelch_mn09_203a.wav
- __MACOSX/Call Type Example Clips/._Fig4I_CalfSquelch_mn09_203a.wav
- Call Type Example Clips/Fig4H_CalfSnort_mn09_203a.wav
- __MACOSX/Call Type Example Clips/._Fig4H_CalfSnort_mn09_203a.wav
- Call Type Example Clips/SuppFig_OtherExample_mn09_203b.wav
- __MACOSX/Call Type Example Clips/._SuppFig_OtherExample_mn09_203b.wav
- Call Type Example Clips/Fig3E_AdultHFTonal_mn08_196.wav
- __MACOSX/Call Type Example Clips/._Fig3E_AdultHFTonal_mn08_196.wav
- Call Type Example Clips/Fig4C_AdultThwop_mn09_203b.wav
- __MACOSX/Call Type Example Clips/._Fig4C_AdultThwop_mn09_203b.wav
- Call Type Example Clips/SuppFig_ComplexExample_mn09_203b.wav
- __MACOSX/Call Type Example Clips/._SuppFig_ComplexExample_mn09_203b.wav
- Call Type Example Clips/Fig4J_AdultPairedBurst_mn06_200b.wav
- __MACOSX/Call Type Example Clips/._Fig4J_AdultPairedBurst_mn06_200b.wav
- Call Type Example Clips/Fig3A_AdultBop_mn09_203.wav
- __MACOSX/Call Type Example Clips/._Fig3A_AdultBop_mn09_203.wav
- Call Type Example Clips/Fig3C_AdultGrunt_mn09_203c.wav
- __MACOSX/Call Type Example Clips/._Fig3C_AdultGrunt_mn09_203c.wav
- Call Type Example Clips/Fig3F_CalfHFtonal_mn09_201b.wav
- __MACOSX/Call Type Example Clips/._Fig3F_CalfHFtonal_mn09_201b.wav
- Call Type Example Clips/Fig3D_CalfGrunt_mn09_203a.wav
- __MACOSX/Call Type Example Clips/._Fig3D_CalfGrunt_mn09_203a.wav
- Call Type Example Clips/Fig4E_CalfThwopVariant2PseudoThwop_mn09_203a.wav
- __MACOSX/Call Type Example Clips/._Fig4E_CalfThwopVariant2PseudoThwop_mn09_203a.wav
- Call Type Example Clips/SuppFig_LFPulsedOtherexample_mn09_201c.wav
- __MACOSX/Call Type Example Clips/._SuppFig_LFPulsedOtherexample_mn09_201c.wav
